# Supplementary material for: IL-36 signaling in keratinocytes controls early IL-23 production in psoriasis-like dermatitis
Source: Life Sci Alliance. 2020 Apr 28;3(6):e202000688. doi: 10.26508/lsa.202000688 (PMC7190273; doi:10.26508/lsa.202000688)
Supplement: Supplementary file 1 [file LSA-2020-00688_TableS1.xlsx]

## Sheet: d3 IL-36 dependent
log2FC	d3 IL-36-dependent genes
Gene	WT_AL_vs_WT_CT	KO_AL_vs_KO_CT	KO_AL_vs_WT_AL
Cxcr1	10.3873	#N/A	-2.62273
Ly6g	10.3386	#N/A	-5.8848
Csf3	10.1079	#N/A	-6.57418
Gm4758	9.62441	#N/A	-2.35185
Il22	9.47509	#N/A	-6.82385
Il17a	8.89972	#N/A	-4.04105
Trem1	8.51096	#N/A	-3.70725
Fgf23	8.43988	#N/A	-3.86084
Cxcl3	8.18833	#N/A	-5.16276
Il6	8.04524	#N/A	-4.02858
U90926	7.9318	#N/A	-5.09397
Cxcl2	7.83389	#N/A	-5.0341
Slc26a4	7.75631	#N/A	-6.57641
2010005H15Rik	7.44879	#N/A	-2.96262
Il12b	7.20993	#N/A	-4.49944
Il17f	7.09639	#N/A	-4.5175
Reg3g	6.81006	#N/A	-3.04559
Acod1	6.42244	#N/A	-3.69342
Trem3	6.26891	#N/A	-2.85439
Mcpt8	6.24033	#N/A	-2.30902
Cd300lf	6.22879	#N/A	-3.24214
Sell	5.9178	#N/A	-3.26383
Clec4e	5.78275	#N/A	-2.75543
Il23a	5.50068	#N/A	-3.0685
Slfn4	5.45697	#N/A	-3.29643
Spdef	5.33333	#N/A	-5.46394
Gml	5.32063	#N/A	-3.97329
Cd177	5.04619	#N/A	-2.81145
Mmp1b	4.961	#N/A	-1.25572
Spatc1	4.94858	#N/A	-3.6804
Antxrl	4.88748	#N/A	-1.27016
Bcl2a1a	4.8859	#N/A	-1.42695
Trim30b	4.60431	#N/A	-3.10657
Nrg1	4.52156	#N/A	-1.72757
Adm2	4.39129	#N/A	-2.00923
Mmp8	4.28987	#N/A	-2.69664
Steap1	3.98172	#N/A	-2.74212
Ptx3	3.83758	-0.346117	-3.84833
Sirpb1c	3.83166	#N/A	-1.76187
Ceacam16	3.80563	#N/A	-1.48723
Sirpb1a	3.71388	#N/A	-1.81541
Sirpb1b	3.68708	#N/A	-2.12297
Nfe2	3.55629	#N/A	-2.21263
Htr1b	3.52376	#N/A	-1.76059
Osm	3.43826	#N/A	-3.02806
Oas1g	3.29028	#N/A	-1.46034
Csf2	3.27368	#N/A	-2.49815
Fetub	3.1753	0.275569	-2.91911
Nlrp12	3.13495	#N/A	-1.86833
Dnmt3l	3.11671	#N/A	-1.40905
A530064D06Rik	3.09313	#N/A	-2.93346
Tnfsf14	3.06728	#N/A	-2.7215
Prok2	3.01648	#N/A	-1.99847
Rtn4rl2	3.01108	#N/A	-1.88829
Ifi209	3.00671	0.741506	-1.96681
Hpx	2.99565	#N/A	-2.67015
Ifitm1	2.92211	0.396036	-2.647
Il21r	2.90611	#N/A	-1.39418
Il18rap	2.82755	#N/A	-2.38763
Tnfsf11	2.81441	#N/A	-1.98555
Plscr1	2.78168	0.686149	-2.01325
Mefv	2.6592	#N/A	-2.49041
BC147527	2.58801	#N/A	-1.8842
Ifitm6	2.58004	-0.0928107	-2.52907
Upp1	2.56775	0.754945	-1.9443
Pi15	2.52637	0.936081	-1.62886
Socs3	2.52247	0.626006	-2.01271
Nlrp3	2.51278	#N/A	-2.20039
Ifit1bl1	2.49629	#N/A	-1.40759
Stat4	2.48062	#N/A	-1.73149
Serpina3f	2.46078	#N/A	-2.29668
Ms4a8a	2.44885	#N/A	-1.53311
Srgn	2.44105	0.416325	-2.28659
Cyp7b1	2.42698	0.805736	-1.59912
Mt2	2.39571	0.991901	-1.43512
Snai3	2.37234	0.408476	-1.53433
Nmrk2	2.35023	0.819805	-1.357
Slfn2	2.34595	0.950804	-1.41713
Hdc	2.34559	0.717409	-1.87933
Ifi204	2.34484	0.872427	-1.19864
Stom	2.32013	0.797372	-1.42424
Adamts4	2.315	#N/A	-1.66922
Nts	2.31437	#N/A	-1.17115
Ccr2	2.31272	0.687973	-1.78967
AA467197	2.26067	#N/A	-3.02372
Krt222	2.24499	#N/A	-1.00141
Il4ra	2.22361	0.73572	-1.67235
Fgr	2.22144	0.668143	-1.60436
Dsc2	2.20384	0.800822	-1.52589
Oas3	2.20326	#N/A	-1.7119
Tnfaip2	2.17152	0.853059	-1.4322
Plaur	2.16055	0.733541	-1.61747
Lgi2	2.14838	#N/A	-1.54153
Gpr65	2.12936	0.904014	-1.2018
Gpr35	2.11887	0.874491	-1.4211
Pdpn	2.10186	0.529006	-1.36705
Ccl3	2.06629	-0.0343601	-2.13395
Alpl	2.06193	0.223011	-1.57879
Spp1	2.05725	0.730638	-1.04656
Mmp3	2.03951	0.935353	-1.22546
Sh2d1b1	2.03624	#N/A	-1.10349
Ppbp	2.02643	#N/A	-1.73612
Snx20	2.01749	#N/A	-1.3462
Phlda1	1.97304	0.695021	-1.2812
Ifi205	1.95803	0.855225	-1.36393
Dhrs13	1.95307	0.787138	-1.0076
Bst1	1.94701	0.967845	-1.01644
Gjb1	1.91356	-0.00559942	-1.66877
Lrg1	1.91057	0.973216	-1.0992
Entpd3	1.90658	#N/A	-2.10988
Ppp1r27	1.88873	0.932722	-1.16422
Cyp8b1	1.88798	#N/A	-1.00747
Aldh1a2	1.88344	#N/A	-1.88109
Bfsp1	1.877	0.804129	-1.04825
Tfec	1.87477	#N/A	-1.47799
Htr7	1.87417	#N/A	-1.59501
Cd52	1.8643	0.953764	-1.14738
Ccl6	1.85819	0.556979	-1.21078
Pilra	1.8396	0.746469	-1.00825
Smim3	1.83797	0.414059	-1.33693
Hs3st1	1.8361	0.254728	-1.52265
Mt1	1.8179	0.692585	-1.18138
Lilrb4a	1.79842	0.375364	-1.60387
Pglyrp1	1.78849	0.578071	-1.39129
Samsn1	1.78577	0.754757	-1.28269
Mcoln2	1.77976	0.269612	-1.4996
Cd53	1.76773	0.586865	-1.16046
Il33	1.76037	0.547016	-1.13806
Cd14	1.75941	0.21886	-1.88176
Oasl2	1.75124	0.485619	-1.16143
Slc16a3	1.74865	0.366911	-1.49435
Has1	1.74021	#N/A	-1.22497
Has2	1.73877	0.421013	-1.1461
Tlr13	1.72274	0.587023	-1.07663
Noct	1.7218	0.800855	-1.03959
Muc1	1.72158	#N/A	-1.10164
Ifi211	1.6986	0.713879	-1.18853
Il13ra2	1.67564	0.536433	-1.13157
Slc39a14	1.66252	0.141166	-1.5333
Procr	1.65838	0.316605	-1.41333
Lilra6	1.65177	#N/A	-1.56086
Tlr6	1.64242	#N/A	-1.29123
Selp	1.58852	-0.0553137	-1.4655
Lif	1.56508	#N/A	-1.39753
Gda	1.54846	0.484808	-1.05079
Oas2	1.54346	#N/A	-1.44127
Gpr171	1.53829	0.641181	-1.08172
Apln	1.53615	-0.0418564	-1.36452
H2-Q10	1.5352	-0.0150924	-1.44131
Rrad	1.52356	-0.242484	-1.7971
Trim30a	1.49363	0.405746	-1.23816
Ifi202b	1.49347	0.623399	-1.13742
Cyp4f18	1.47471	0.499718	-1.23683
Ltb4r1	1.47289	0.605523	-1.06173
Tmem173	1.45546	0.234256	-1.22146
Socs1	1.44909	0.270515	-1.33831
Soat2	1.44693	#N/A	-2.00744
Ankrd1	1.44619	-0.33424	-1.97508
Trim30d	1.44226	#N/A	-1.31919
Tnfaip6	1.44081	0.411376	-1.10256
Pfkl	1.41713	0.442296	-1.00962
Scimp	1.38379	0.484636	-1.01283
Dusp2	1.36171	#N/A	-1.33088
Clec4n	1.34746	0.240759	-1.06434
Lilr4b	1.3372	-0.230526	-1.74769
Apoc2	1.33543	0.103326	-1.09011
Slc11a1	1.32999	0.325617	-1.00534
Cd274	1.29264	-0.0653498	-1.17009
Mx1	1.28096	0.210637	-1.11188
Slfn8	1.28069	#N/A	-1.1449
Rnase2b	1.24026	-0.251451	-1.33498
Atp1a3	1.21105	#N/A	-1.02072
Cd244	1.20091	0.0505125	-1.05168
Vnn3	1.18609	0.0248574	-1.38854
Pram1	1.18525	#N/A	-1.17357
Ppp1r3b	1.15774	#N/A	-1.89357
Rnf122	1.10248	#N/A	-1.19134
Themis2	1.09332	-0.106163	-1.30736
Gsg1l	-1.11434	-0.222156	1.01078
P2ry4	-1.17335	-0.088942	1.17307
Serpina12	-1.20211	-0.290097	1.01735
Retn	-1.21194	-0.598707	1.00146
Ddit4l	-1.33184	-0.403712	1.02601
Apol7a	-1.37852	-0.378248	1.00772
Dkk2	-1.48982	-0.780237	1.00829
Plagl1	-1.52037	-0.824701	1.00284
Skint2	-1.53268	-0.28698	1.0644
Car3	-1.55541	-0.790325	1.00671
Lce1m	-1.62669	-0.585383	1.00384
Myh11	-1.63235	-0.939903	1.01785
Krt77	-1.64191	-0.215169	1.42204
Hsd3b6	-1.6488	-0.824137	1.14641
Pnpla3	-1.66218	-0.613943	1.01208
Spaca6	-1.6643	-0.469846	1.08654
Flg2	-1.70837	-0.500167	1.17554
Itga8	-1.72217	-0.856187	1.04956
Tmem233	-1.79947	-0.802978	1.29178
Dbp	-1.83309	-0.824956	1.30688
Mstn	-1.9229	-0.846688	1.31042
Aox1	-1.92501	-0.855389	1.00869
Cgn	-1.93463	-0.962991	1.03493
Plin1	-1.94563	-0.807198	1.43713
Sema3d	-1.97714	-0.865655	1.22739
Itga11	-1.99362	-0.879086	1.37079
Gan	-2.00942	-0.969032	1.13644
Cys1	-2.02578	-0.964659	1.00626
B3galt2	-2.03306	-0.776997	1.40002
Rasl10a	-2.06057	-0.702238	1.05346
Nnat	-2.11967	-0.425384	1.84664
Colec11	-2.13913	-0.932951	1.19957
Ucn2	-2.29467	-0.966816	1.10023
Ypel4	-2.29646	-0.67932	1.41084
7420461P10Rik	-2.8289	-0.997435	1.44999
Fosb	-3.25323	-0.925755	1.56937
log2FC	d7 IL-36 dependent genes
Gene	WT AL vs WT CT	KO AL vs KO CT	KO AL vs WT AL
Ear1	9.93542	#N/A	-3.82427
Il22	9.9026	#N/A	-8.69357
Gm15056	9.43574	#N/A	-3.27236
Serpinb3d	9.21171	#N/A	-5.05299
Fcrl5	8.09102	#N/A	-2.04086
Klra7	8.02539	#N/A	-2.7182
Stfa2l1	7.85281	#N/A	-5.34962
Gm4758	7.75154	#N/A	-4.03737
Gm5483	7.62149	#N/A	-6.81837
Fgf23	7.52311	#N/A	-4.86206
Il17a	6.94677	#N/A	-4.22183
Spdef	6.91888	#N/A	-5.40465
Il12b	6.90027	#N/A	-4.01782
Reg3g	6.83329	#N/A	-5.20835
Serpinb3c	6.80942	#N/A	-3.99519
Saa1	6.78983	#N/A	-4.6557
Mcpt8	6.76883	#N/A	-3.12672
Cxcl5	6.60915	#N/A	-5.89237
A530032D15Rik	6.3525	#N/A	-3.98729
Cxcl3	6.30701	#N/A	-5.83786
Slc26a4	6.06573	#N/A	-6.15224
Il17f	6.01112	#N/A	-5.19397
Hist1h4b	5.89865	#N/A	-2.35141
Tmprss11b	5.82881	#N/A	-2.55131
Cxcl2	5.78964	#N/A	-5.68924
Adgrf1	5.60139	#N/A	-3.64434
Phf11a	5.59096	#N/A	-2.05278
Ccnb1ip1	5.57591	#N/A	-8.81172
Fpr1	5.54414	#N/A	-2.26545
Il17c	5.46754	#N/A	-3.40707
Il6	5.44666	#N/A	-4.06933
Sirpb1b	5.41352	#N/A	-3.02327
Cd300lf	5.40334	#N/A	-3.36417
Trem3	5.39908	#N/A	-3.59701
Chil3	5.35905	#N/A	-4.06869
Sell	5.26441	#N/A	-3.35256
Xlr4b	5.24841	#N/A	-3.26254
Gml	5.17419	#N/A	-3.60842
Tmprss11a	5.14856	#N/A	-3.14165
Reg1	5.03684	#N/A	-3.56095
Sirpb1c	4.90428	#N/A	-3.12485
Ifi206	4.86176	#N/A	-1.86509
Xlr4c	4.74477	#N/A	-3.44154
Dnmt3l	4.69417	#N/A	-2.69084
Bcl2a1a	4.66083	#N/A	-2.87249
Gml2	4.56703	#N/A	-3.63935
Ifi213	4.49648	#N/A	-2.45835
Gm5814	4.41394	#N/A	-2.26122
Clec4e	4.38431	#N/A	-4.11255
Slco1a5	4.36465	#N/A	-2.12263
Htr1b	4.34377	#N/A	-2.16261
1600014C23Rik	4.30037	#N/A	-2.13605
Trim30b	4.29667	#N/A	-3.07054
Acod1	4.21565	#N/A	-3.91655
Ddx4	4.20174	#N/A	-2.65234
Pi15	4.10172	0.98499	-2.73868
Pdcd1	4.0862	#N/A	-1.93517
Csf2	4.02456	#N/A	-2.94317
Mcemp1	3.97315	#N/A	-3.09312
Fabp7	3.96536	0.78684	-2.22823
Ctla4	3.8729	#N/A	-2.90298
A530064D06Rik	3.85747	#N/A	-2.49976
Ceacam16	3.74917	#N/A	-2.45251
Gm10800	3.70717	#N/A	-5.43179
Clec7a	3.62911	0.249697	-3.48644
Car4	3.59868	#N/A	-2.99636
Steap1	3.57288	#N/A	-2.66692
Nrg1	3.52946	#N/A	-1.99622
Mefv	3.48538	#N/A	-2.78807
Ankrd66	3.47345	#N/A	-2.03562
Hpx	3.44628	#N/A	-3.25077
Ptpn5	3.40411	#N/A	-2.42331
Clec4d	3.3779	0.584969	-2.51947
Pitx1	3.32194	#N/A	-1.83245
Nts	3.32138	#N/A	-2.3938
Ifi208	3.30425	#N/A	-2.11595
Ms4a6b	3.26949	0.771281	-2.51984
Ms4a6d	3.25467	0.731695	-2.34305
Csf3r	3.23376	#N/A	-2.57867
Ccr2	3.23336	0.44471	-2.57915
Icos	3.22135	#N/A	-2.00278
Il18rap	3.2109	#N/A	-2.99263
Hsh2d	3.17173	#N/A	-2.03848
Spic	3.12712	#N/A	-1.76007
BC035044	3.09032	#N/A	-2.0654
Ccl12	3.08837	0.905652	-2.19133
Casp4	3.07794	0.933705	-2.57273
Pspn	3.00664	#N/A	-1.53647
Klra3	2.98846	#N/A	-1.46936
Tmprss11g	2.96609	0.759111	-2.64104
Cd53	2.92221	0.499499	-2.39271
Ccl8	2.92207	0.835636	-2.06868
Ms4a7	2.9148	0.949973	-1.62547
Cd300a	2.91318	0.8745	-1.75511
Krt90	2.8971	#N/A	-2.05248
Cyp7b1	2.88881	0.50863	-2.19525
Artn	2.87593	#N/A	-1.5773
Sult4a1	2.87011	#N/A	-1.59281
Nmrk2	2.85145	#N/A	-3.27712
Tnc	2.84962	0.360958	-1.96536
Ifitm6	2.8319	-0.0839371	-3.45616
Il21r	2.82517	#N/A	-1.81389
Vnn3	2.80399	0.831471	-1.89955
Ms4a8a	2.79464	#N/A	-2.95878
Tnfsf11	2.79085	#N/A	-2.05315
Msr1	2.78794	0.405624	-2.42592
Ctla2b	2.77494	0.804281	-2.18462
F10	2.76851	#N/A	-2.74556
Vsnl1	2.76168	0.976078	-1.27285
Trim30d	2.72645	0.497452	-2.38162
Ly6i	2.72413	#N/A	-1.99036
Olfr56	2.68254	#N/A	-2.43888
Spink6	2.6693	0.94894	-1.32707
Gm13212	2.66146	#N/A	-2.20714
Ccl7	2.64533	0.990025	-2.03104
5430427O19Rik	2.62845	#N/A	-2.19954
Rnase2b	2.62422	0.832518	-1.96535
Ifit1bl2	2.61903	#N/A	-2.6162
Coro1a	2.60766	0.952301	-1.61625
Tlr13	2.60726	0.542011	-1.81119
Tfpi2	2.58705	#N/A	-1.67134
Ch25h	2.57602	0.904208	-1.41646
Srgn	2.56332	0.250273	-2.32799
Plscr1	2.52719	0.485104	-2.27859
Tarm1	2.51659	#N/A	-1.22712
0610040J01Rik	2.49497	#N/A	-2.11183
Gbp8	2.48617	#N/A	-2.36384
Osm	2.486	#N/A	-3.22179
Ifitm1	2.48028	0.0108129	-2.59307
Marcks	2.46433	0.631791	-1.76379
Prss53	2.45244	0.93567	-2.00323
Gm8369	2.44845	#N/A	-1.67064
Gm21975	2.42934	#N/A	-1.7663
Lilra6	2.42227	#N/A	-1.75163
Tubb6	2.41272	0.954804	-1.56035
Ccl9	2.40763	0.360573	-1.99225
Mndal	2.39835	0.865559	-1.8214
Bfsp1	2.387	0.914544	-1.51678
Clec4n	2.384	0.419494	-1.70339
Snx20	2.37408	#N/A	-1.31721
Dynlt1f	2.37067	0.963846	-1.09032
Cd40	2.34795	0.770388	-1.72851
Susd3	2.34109	0.655047	-1.45027
Trim30a	2.33157	0.839402	-1.48148
Prelid2	2.33051	0.364969	-2.06548
Wfdc18	2.32154	#N/A	-2.05195
Cryba4	2.31612	0.91738	-1.29187
H2-Eb2	2.31571	#N/A	-2.05663
Klrg1	2.31249	#N/A	-1.854
Ifi211	2.31159	0.972325	-1.74693
Tnfsf14	2.30912	#N/A	-2.72427
Klrd1	2.30022	0.0251026	-2.24786
Dsc2	2.29643	0.675335	-1.558
Prok2	2.29153	#N/A	-1.59108
Entpd3	2.28947	#N/A	-2.44206
Lair1	2.2732	0.406311	-1.57716
Mx2	2.26824	#N/A	-1.61429
P2ry10	2.26385	0.248692	-2.22012
B3gnt5	2.26372	#N/A	-2.6516
Ctla2a	2.26225	0.458575	-1.88228
Ly86	2.25324	0.832652	-1.10326
Oas2	2.23709	0.787375	-1.23749
Glipr1	2.20338	0.870267	-1.55071
Serpinb3b	2.20279	0.875333	-1.48756
Tmprss7	2.19811	0.574993	-1.33863
Fam49b	2.19093	0.467744	-1.78073
Samsn1	2.19004	#N/A	-2.1069
Wfdc17	2.18433	-0.281238	-2.42325
Arl5c	2.18292	0.294449	-1.67948
Milr1	2.18141	0.822547	-1.46041
Ifi27l2a	2.1754	0.977203	-1.69187
Ifi205	2.16697	0.673106	-1.7803
Gm6377	2.16425	#N/A	-2.92048
Sla	2.1265	#N/A	-1.79683
Ptprz1	2.12507	0.561825	-1.70483
Themis2	2.1245	0.295953	-1.75708
Bst1	2.12044	0.333684	-1.73567
Rgs2	2.11824	0.397451	-1.79239
Cd72	2.11478	0.845818	-1.30025
Stap1	2.11418	#N/A	-1.79584
C3ar1	2.11405	0.442532	-1.57434
Lcp2	2.10743	0.568126	-1.56534
Glipr2	2.10666	0.4804	-1.52747
Gmfg	2.09623	0.481063	-1.51894
Rpl17	2.09425	0.953135	-1.1157
Fcgr2b	2.09185	0.0577283	-1.75964
Lyn	2.08733	0.406183	-1.54725
Fcer1a	2.08721	0.125993	-1.70094
Rps23	2.08591	0.744415	-1.40756
Hk3	2.08262	#N/A	-1.25201
Aim2	2.08257	0.887261	-1.16388
Pilra	2.06671	0.350689	-1.76832
Cox6c	2.06158	0.99335	-1.09219
Cd200r1	2.05506	0.0344613	-1.95639
Dusp2	2.05499	0.99493	-1.38117
Cyp8b1	2.05184	#N/A	-1.60954
Tyrobp	2.05118	0.397447	-1.45228
Il20	2.04877	#N/A	-3.25153
Tmsb10	2.04141	0.766283	-1.23924
Ifi35	2.04069	0.939453	-1.46832
Abracl	2.04011	0.950091	-1.11755
Serpinb6c	2.03645	0.670005	-1.87785
Pla1a	2.03644	0.711675	-1.22985
Ctsc	2.03632	0.696879	-1.17737
Akr1c18	2.03441	-0.028173	-1.384
Mpeg1	2.0245	0.2435	-1.53356
Il13ra2	2.01605	0.281891	-1.57571
Slc28a2	2.015	#N/A	-1.59719
Iigp1	2.00512	0.735927	-1.8343
Gjb1	1.99341	#N/A	-1.58002
1810022K09Rik	1.99295	0.954206	-1.18661
Cops9	1.99105	0.951317	-1.13883
Noct	1.98704	0.650707	-1.56691
Fgr	1.98297	0.422539	-1.72495
Med21	1.98292	0.954117	-1.16034
Cxcr6	1.98229	-0.398465	-2.34758
Bloc1s2	1.97298	0.916816	-1.13944
Cfp	1.97283	0.739129	-1.31397
Styk1	1.9601	#N/A	-1.23462
H2-Q10	1.95906	#N/A	-1.93116
Pirb	1.95635	0.396996	-1.54441
Ptges3	1.95584	0.985223	-1.10919
Tnfrsf9	1.95247	0.402218	-1.58431
Smpdl3a	1.95211	0.829812	-1.10616
Dnajc15	1.94782	0.897591	-1.18668
Cyba	1.94443	0.537753	-1.37045
Lpxn	1.94254	0.334405	-1.6631
Fcer1g	1.93806	0.749319	-1.0791
Ddx60	1.92618	0.390369	-1.54206
Kmo	1.9208	#N/A	-2.18169
Cd48	1.91983	0.311918	-1.35496
Bcl2l15	1.91604	0.993924	-1.21885
Mrpl33	1.90934	0.896816	-1.07292
Sp110	1.90755	#N/A	-1.15601
Car9	1.89826	#N/A	-1.27032
Htr7	1.88614	#N/A	-1.86639
Cxcr4	1.88589	0.0303167	-1.89098
Ppih	1.87937	0.850321	-1.02665
Serpinb2	1.87765	0.737258	-1.26805
Pdcd10	1.87372	0.614191	-1.27204
Ptprc	1.87039	-0.124369	-2.09897
Pcbd2	1.86911	0.655338	-1.03244
Rps29	1.86669	#N/A	-1.27208
Tmem256	1.8646	0.738128	-1.21806
Socs3	1.86125	0.422785	-2.07867
Evi2a	1.85952	0.0985672	-1.71187
Arhgap15	1.85522	#N/A	-1.85527
Ncf4	1.85509	0.554985	-1.20488
Fam96a	1.85377	0.872224	-1.0333
Ly96	1.84842	0.716223	-1.25219
3830403N18Rik	1.84734	#N/A	-3.46273
Psmb9	1.84574	0.825691	-1.35906
Arl11	1.84323	0.4195	-1.14591
Pnp2	1.843	0.695957	-1.34319
1110059E24Rik	1.84021	0.718631	-1.09676
Gngt2	1.83942	0.536594	-1.44323
Nmi	1.8302	0.403047	-1.55807
Pilrb1	1.82861	#N/A	-1.21112
Slamf8	1.82384	#N/A	-1.62034
Rap1b	1.82056	0.517095	-1.3244
Apoc2	1.81551	0.602311	-1.38958
Rgs1	1.81305	#N/A	-2.27978
Cenpq	1.81063	0.894964	-1.01111
Ifi203	1.81035	0.407884	-1.37963
Clec2d	1.8066	0.375351	-1.9119
Gpr171	1.80488	0.910415	-1.34443
Bag2	1.80303	0.777468	-1.06111
Lilrb4a	1.79355	-0.50635	-2.25606
Cd69	1.7918	#N/A	-1.68831
Dhx58	1.79009	0.662921	-1.28788
St8sia4	1.78771	#N/A	-1.92384
Cd84	1.78749	-0.0498618	-1.51417
Clec5a	1.78564	-0.175403	-1.68904
Tnfaip2	1.78494	0.777503	-1.15144
Rhoh	1.78367	#N/A	-1.50468
Ccl3	1.78087	0.304189	-2.18934
Cd300lb	1.77898	0.181092	-1.2334
Cox7b	1.77789	0.886764	-1.00061
Hddc2	1.77627	0.704368	-1.12846
H2-M3	1.76956	0.362429	-1.47264
Bnip3	1.7575	0.313339	-1.49434
Chchd1	1.74334	0.75312	-1.1011
Thbd	1.73278	0.405586	-1.26643
Traf1	1.73016	#N/A	-1.45632
Rpa3	1.72708	0.753203	-1.10871
Znhit3	1.72224	0.697854	-1.1564
Herc6	1.71781	0.103282	-1.74545
A630001G21Rik	1.71396	0.477887	-1.2848
Rpl9-ps6	1.71386	0.551468	-1.54805
Sp140	1.71303	#N/A	-1.41578
March1	1.7123	-0.132224	-1.80759
Lgmn	1.71122	0.336589	-1.2005
Fabp12	1.70899	#N/A	-1.86185
Serpinb6b	1.7057	#N/A	-1.47761
Gbp2	1.69959	0.567265	-1.42265
Tiparp	1.69548	0.354721	-1.32252
Nsmce1	1.68841	0.646648	-1.08285
Ptx3	1.68763	-0.697285	-2.13378
Oas1b	1.68478	0.599099	-1.21838
Psmb8	1.68304	0.654062	-1.18639
Cacybp	1.68069	0.624601	-1.00507
Socs1	1.67589	0.483269	-1.12111
Igsf6	1.67475	0.122939	-1.51379
Sash3	1.67089	0.24104	-1.37578
Cd80	1.66157	#N/A	-1.57467
Gda	1.66151	0.1919	-1.30521
Ifit3b	1.65698	0.420524	-1.48258
Dhrs13	1.65204	0.849793	-1.0204
Fgl2	1.65115	0.0965055	-1.60263
Slfn8	1.64883	0.377137	-1.38827
Tspan32	1.63414	#N/A	-1.12872
Parp9	1.62416	0.445519	-1.33071
Ube2l6	1.62365	0.719928	-1.16708
Cyth4	1.62204	0.369422	-1.14259
Lilr4b	1.61419	-0.961469	-2.49619
Nnmt	1.60631	0.293943	-1.00957
Cycs	1.60145	0.579731	-1.16448
BC028528	1.60126	-0.00550934	-1.30534
Tnf	1.59814	0.375062	-1.82444
Cfb	1.59063	0.165605	-1.34832
Ifit3	1.58793	0.725098	-1.25724
Taf1d	1.57715	0.269842	-1.26504
Selenof	1.57616	0.514864	-1.01338
Snai3	1.57542	#N/A	-1.85101
Ccl6	1.57477	-0.614992	-2.22745
Sh3bgrl	1.57431	-0.135286	-1.70196
Ifi207	1.56732	-0.00104173	-1.53114
Mrc1	1.56324	-0.287023	-1.55212
Nkain1	1.56095	0.671241	-1.32667
Gsdmd	1.55352	0.262996	-1.22873
Rps27a	1.5443	0.142035	-1.09503
Gbp7	1.54274	-0.0853635	-2.29928
Gcnt1	1.53837	-0.179786	-1.49646
I830077J02Rik	1.51954	-0.162937	-1.65615
Zfp991	1.51585	#N/A	-1.91212
Tstd3	1.51413	0.416927	-1.16168
Klri2	1.51187	#N/A	-1.45006
Supt3	1.50953	0.141329	-1.21845
Plek	1.50916	-0.689025	-1.92785
Il4ra	1.50865	0.651454	-1.02328
Ncf2	1.50562	0.209539	-1.12994
Cd244	1.50237	#N/A	-1.83484
Itgb3bp	1.48706	0.276802	-1.08173
Tmprss11e	1.48293	0.169411	-1.44362
Klrk1	1.4828	#N/A	-1.7251
Ggt5	1.48076	#N/A	-1.04354
Ctss	1.47894	0.0227276	-1.09842
Isg20	1.47669	0.356755	-1.24678
Neurl3	1.47278	0.329326	-1.23494
Gsap	1.46883	#N/A	-1.23133
Il18bp	1.46877	0.450645	-1.05473
Rubcnl	1.46533	#N/A	-1.26626
A630033H20Rik	1.45836	#N/A	-1.42873
Parp12	1.45375	0.341277	-1.30534
Tifab	1.45079	0.294023	-1.01131
Ttc30a1	1.44798	0.482744	-1.03108
Stom	1.44085	0.335332	-1.16858
Fkbp11	1.44008	0.637606	-1.07789
Tcrg-V6	1.4399	#N/A	-3.14537
C1d	1.43883	0.385193	-1.02611
Smim3	1.43665	0.168933	-1.04782
Mitd1	1.43307	0.516594	-1.17433
Ptpro	1.43226	-0.147588	-1.4767
Apol7c	1.42205	#N/A	-1.8063
Relt	1.42119	0.241713	-1.23153
Xaf1	1.41722	0.44486	-1.23101
Lyz2	1.41645	0.034946	-1.09579
Lat2	1.40779	0.321364	-1.04018
Fyb	1.40156	0.448214	-1.04343
Gbp3	1.39847	0.376173	-1.34609
Cytip	1.39636	0.0225096	-1.28972
Zc3h12c	1.39591	-0.0891461	-1.62662
Itgb2	1.39471	0.267659	-1.01414
Vav1	1.39104	0.346295	-1.0512
Serpine1	1.38684	0.727289	-1.12474
Cklf	1.38215	#N/A	-1.04772
Rpain	1.37443	0.343612	-1.15657
Btla	1.37278	#N/A	-1.24347
Il10ra	1.36826	0.231714	-1.05631
Tnfrsf1b	1.36679	0.275164	-1.05994
Slc11a1	1.3665	0.22247	-1.25102
Ddah1	1.36629	0.143086	-1.24597
Serpinb1a	1.35871	-0.26239	-1.37481
Dram2	1.35843	0.225948	-1.20408
Irgm1	1.35742	0.334812	-1.04676
Ppbp	1.3351	#N/A	-1.69121
Tctex1d2	1.327	0.13931	-1.15355
Trbc1	1.32432	0.225758	-1.33679
Ifih1	1.32058	0.0681026	-1.53578
Naip2	1.31881	#N/A	-1.5049
Pdpn	1.31373	0.0626978	-1.17551
Slfn5	1.30933	-0.170979	-1.56558
Cd200r4	1.30719	-0.23902	-1.30996
Casp6	1.3036	0.0512877	-1.10793
Cpxm1	1.30279	-0.10907	-1.05926
Cmpk2	1.30173	0.402992	-1.22747
Actr6	1.29932	0.202021	-1.10901
Kcne3	1.29647	-0.252568	-1.30365
Pglyrp1	1.29028	0.239025	-1.38135
Hs3st1	1.28954	-0.108441	-1.43141
Myo1g	1.28716	0.250227	-1.01957
Cd38	1.28397	#N/A	-1.62554
Atp8b4	1.27932	#N/A	-1.46703
Serpina3m	1.27867	#N/A	-1.58794
Plaur	1.27759	0.167801	-1.13417
Cd209e	1.2765	-0.541514	-1.67154
Gpr132	1.27413	0.177305	-1.1307
Hdc	1.26388	-0.311594	-1.62667
Ptafr	1.25777	-0.471926	-1.61844
Zfp429	1.23833	0.0168071	-1.23693
Rpl39l	1.23822	0.124127	-1.12291
Apobec1	1.23737	-0.0313343	-1.20887
Vamp4	1.23108	0.13071	-1.03154
Ednrb	1.22679	-0.429385	-1.25425
Fgd2	1.21664	0.125888	-1.05465
Fam105a	1.21126	-0.133107	-1.12648
Rarres2	1.20665	-0.148926	-1.18837
Tlr7	1.20613	-0.436882	-1.21136
Prkcb	1.19585	-0.102649	-1.05337
Zfp992	1.19499	#N/A	-1.38415
Cd86	1.19485	-0.224749	-1.37652
Snx10	1.19155	-0.0439763	-1.33965
Sft2d1	1.16627	0.15887	-1.02281
Nrros	1.16015	0.12607	-1.06709
P2ry12	1.1551	-0.384514	-1.02666
Nek6	1.13108	-0.207854	-1.14589
Kbtbd3	1.12365	0.117391	-1.15083
Ptpn22	1.11988	#N/A	-1.09437
Zfp931	1.11906	#N/A	-1.83246
Cxcl12	1.11713	-0.445338	-1.34272
Tnfaip6	1.1139	-0.188779	-1.22487
Sirpa	1.11325	-0.053683	-1.07561
Apbb1ip	1.11096	-0.17371	-1.16192
Arhgap30	1.10917	-0.176169	-1.18651
Jaml	1.10231	-0.476404	-1.2029
Pts	1.09859	-0.0668102	-1.12605
Dusp6	1.09019	0.238736	-1.0647
Gpr34	1.08037	-0.332164	-1.15366
Zfp52	1.06523	0.0536194	-1.12906
Pilrb2	1.06401	#N/A	-1.20624
Itgal	1.05117	#N/A	-1.01274
6720489N17Rik	1.03528	-0.299661	-1.34299
Gm14326	1.02779	#N/A	-1.15249
Rab19	1.02589	-0.218234	-1.37986
Lor	-1.01311	0.887074	1.37593
Car6	-1.16234	-0.209369	1.12206
Homer2	-1.16634	0.010367	1.14084
Actc1	-1.24261	0.859533	1.60631
Mark1	-1.25388	-0.417742	1.05225
Xpnpep2	-1.25717	0.196939	1.43442
Chrm4	-1.25962	0.562521	1.75178
Cdr2	-1.2727	-0.0357718	1.01863
Pamr1	-1.27291	-0.456471	1.04093
Pyy	-1.28858	-0.0399159	1.72415
S100a3	-1.29673	-0.109301	1.95571
Tmcc3	-1.3055	-0.179849	1.0403
Elovl6	-1.31014	-0.383775	1.06698
Kctd17	-1.31021	-0.0489587	1.01033
Agpat4	-1.32635	-0.00504184	1.2312
Hsd17b13	-1.34364	-0.195774	1.2732
Gal3st1	-1.34395	-0.0272997	1.03932
Neo1	-1.3565	-0.334908	1.0291
Cnnm4	-1.36056	-0.0946146	1.12807
Hoxc13	-1.37611	-0.0627211	1.23339
Bmp2	-1.38845	0.611985	2.01667
Ffar4	-1.39374	0.363107	1.27991
Phldb3	-1.3969	0.02486	1.00593
Fcho1	-1.40491	0.036355	1.03399
Rarg	-1.41629	0.067133	1.01584
Cfd	-1.4167	0.107636	1.0977
Pou2f3	-1.41814	-0.143404	1.02189
Efna3	-1.42528	-0.182717	1.04839
Kctd15	-1.42593	-0.208225	1.00512
Pla2g2e	-1.42996	0.217481	1.31796
Col10a1	-1.45172	0.131533	1.48075
Msx2	-1.46151	0.0856079	1.31181
Fitm1	-1.46383	-0.00391352	1.03844
Ssc5d	-1.46561	-0.496713	1.17148
Mycl	-1.47337	-0.0721759	1.25606
Wnt11	-1.47867	-0.605869	1.09812
Igsf9	-1.48329	-0.152531	1.02039
Ankrd35	-1.48673	-0.123191	1.07546
Camkk1	-1.50301	-0.195361	1.20361
Nhlrc1	-1.50403	-0.425449	1.00416
Gas7	-1.51231	-0.349682	1.13484
Olig1	-1.52042	0.523761	1.79193
Itgb1bp2	-1.52457	-0.000195111	1.27774
Igfbp6	-1.52885	-0.475002	1.01839
Cdo1	-1.53449	-0.737513	1.0398
Ciart	-1.54233	-0.159792	1.17608
Ddit4l	-1.54565	-0.301222	1.09989
Pnpla3	-1.56473	-0.451098	1.01023
Krt2	-1.59117	0.913683	2.22086
Frmpd1	-1.59804	0.042817	1.27631
Gm525	-1.6126	-0.469896	1.06221
Kazald1	-1.62432	0.0112278	1.5566
Stk10	-1.6361	-0.460566	1.26208
Mgll	-1.64378	-0.118317	1.1124
Scn1b	-1.65144	-0.255605	1.01409
Rpl3l	-1.65259	-0.149516	1.10205
Panx3	-1.65418	-0.29123	1.17769
Ano8	-1.65766	-0.124186	1.16933
Dlx2	-1.65826	0.833507	1.98266
Krtap11-1	-1.67081	-0.341001	3.45725
Ngef	-1.70429	-0.460534	1.03795
Guca2a	-1.70575	0.221865	1.67724
Rtn2	-1.71303	-0.172206	1.16291
Dbp	-1.72571	-0.466179	1.01902
Card14	-1.73457	-0.384416	1.09496
Gng4	-1.74061	-0.427442	1.42485
Gprin2	-1.75126	-0.357625	1.22422
Krtap9-3	-1.75692	0.184981	3.95593
Faim2	-1.759	-0.217809	1.35806
Otx1	-1.77874	-0.36683	1.12772
Clec3b	-1.77957	-0.68783	1.20195
Ptpn21	-1.77995	-0.43386	1.36871
Atoh8	-1.78305	-0.219408	1.232
Arhgef26	-1.78655	-0.898683	1.02677
Pcp4l1	-1.79141	-0.359329	1.05602
Gdf5	-1.7924	-0.862313	1.17465
Adh1	-1.79783	-0.312441	1.32662
Krtap7-1	-1.806	-0.0248442	3.84596
Fam189a2	-1.80851	-0.524409	1.09234
Pnpla2	-1.81221	-0.281327	1.12636
Nbl1	-1.81565	-0.649108	1.01458
Pdlim3	-1.81632	-0.530304	1.12376
Dhcr24	-1.84142	-0.253381	1.15987
Zfpm1	-1.84868	1.25519e-05	1.22389
Fgf13	-1.84877	-0.683207	1.16634
Eln	-1.85017	-0.729553	1.07398
Zfp503	-1.86132	-0.856781	1.0829
Shisa4	-1.8624	-0.43232	1.17862
Gpd1	-1.8654	-0.387428	1.2376
Gas2l1	-1.87258	-0.300918	1.02131
Gm5127	-1.87367	-0.637956	1.04699
Camk2n1	-1.8751	-0.969667	1.09946
Gm10228	-1.88852	0.622182	3.71704
1700020L24Rik	-1.8899	-0.267501	1.14333
Pcsk6	-1.89464	-0.212431	1.38745
Scd1	-1.90517	-0.865191	1.06927
Golga7b	-1.91143	-0.169616	1.76497
Foxq1	-1.91295	-0.497704	1.11631
Scara3	-1.91899	-0.765716	1.14841
Susd5	-1.9212	-0.902503	1.00321
Plekhg5	-1.92521	-0.545031	1.08865
Hsd3b6	-1.9356	-0.574327	1.18795
Plagl1	-1.94498	-0.856965	1.04515
Fndc5	-1.94583	-0.556392	1.03014
Lzts2	-1.94826	-0.31815	1.23025
Plin5	-1.95225	0.122966	1.27011
Kcne1l	-1.95359	-0.589439	1.11853
Tcap	-1.95489	-0.258737	1.32222
Myo1d	-1.9552	-0.659092	1.0502
Apol6	-1.96263	-0.637136	1.18739
Susd2	-1.96999	0.102549	1.55392
Prdm2	-1.97503	-0.699642	1.00454
Chrne	-1.98437	-0.620946	1.14302
Nrg2	-1.98922	-0.258958	1.56186
Krtap1-5	-1.99004	0.129602	3.15169
Tnk2	-1.99273	-0.525903	1.0183
Itpkb	-2.00811	-0.435941	1.31022
Ampd1	-2.01146	-0.733373	1.16313
Myl10	-2.01564	-0.498843	1.34072
Gstm1	-2.03009	-0.503417	1.18795
Dusp18	-2.03453	-0.718815	1.06864
Car3	-2.03927	-0.963013	1.02715
Tgfb3	-2.04629	-0.806012	1.06624
Kcna7	-2.05113	-0.277718	1.24083
Myoz1	-2.05256	-0.258705	1.47385
Itga11	-2.05346	-0.982651	1.23795
Inf2	-2.0538	-0.88209	1.01451
Lims2	-2.05504	-0.84425	1.02678
Cidec	-2.05622	-0.595851	1.29493
Fmo2	-2.05661	0.0653683	2.26947
Jag2	-2.06106	-0.695324	1.02119
Art1	-2.07908	-0.457665	1.3794
Tmem52	-2.09319	-0.352459	1.29445
Lrrc75b	-2.0951	-0.987292	1.18206
Ltbp3	-2.09838	-0.803161	1.02984
Carns1	-2.09935	-0.89889	1.19593
Slc2a5	-2.10005	-0.855791	1.03636
Flg2	-2.10065	-0.674378	1.74989
Plpp7	-2.10919	-0.524909	1.31699
Cx3cl1	-2.11078	-0.792335	1.08156
Hs3st6	-2.11734	-0.316936	1.58755
Podxl2	-2.11868	-0.717767	1.40997
Cyp2w1	-2.12226	-0.598253	1.32121
Ppp1r1a	-2.12587	-0.353214	1.52669
Plekhb1	-2.12962	-0.948457	1.04723
Sh3d21	-2.13296	-0.746436	1.06054
Krt32	-2.14541	-0.8478	1.53277
Cacng7	-2.14952	-0.961771	1.15553
Mstn	-2.16436	-0.558654	1.50906
Cyp2j12	-2.16516	-0.533792	1.28545
Dlk1	-2.17152	-0.827338	1.0746
Krtap3-1	-2.17375	-0.251135	3.66862
Atp6v0e2	-2.17955	-0.790019	1.20065
Cilp2	-2.18293	-0.767291	1.33383
Bco1	-2.19339	-0.226889	2.02123
Cry2	-2.21154	-0.98427	1.13017
Sgca	-2.22751	-0.64385	1.23693
Asb14	-2.23342	-0.379849	1.25729
Aqp2	-2.24274	-0.854236	1.21135
Fa2h	-2.24357	-0.0965285	1.66617
Hfe2	-2.26598	-0.69723	1.27493
Acta1	-2.27372	-0.23178	1.46137
Tnnt3	-2.2763	-0.469529	1.33521
Hsd17b14	-2.28845	-0.487209	1.46049
Krt25	-2.29883	-0.594189	3.60126
Ccdc136	-2.30037	-0.889751	1.23074
Krt71	-2.30134	-0.354359	3.84666
Spred2	-2.30382	-0.964694	1.11897
Sypl2	-2.30661	-0.476903	1.36993
Reep6	-2.31779	-0.337112	1.41085
Camsap3	-2.34837	-0.471233	1.39038
Crlf1	-2.35231	-0.0619447	1.95108
Mmp28	-2.35518	-0.850859	1.17483
Wnt9a	-2.36675	-0.965932	1.16807
Smtnl1	-2.36819	-0.850336	1.23865
Myh14	-2.37927	-0.626883	1.19465
Bmp4	-2.3795	-0.68013	1.66219
Fasn	-2.38117	-0.879838	1.06255
Dhrs7c	-2.38577	-0.139738	1.84605
Kcnc4	-2.39696	-0.825792	1.26733
Clec3a	-2.40304	-0.564896	1.51214
Srcin1	-2.41436	-0.751761	1.55293
Ibsp	-2.41984	0.167515	2.68872
Myl2	-2.43377	-0.946379	1.05153
Krtap8-1	-2.44789	-0.227109	4.2108
Krtap1-3	-2.45915	0.0470265	4.12907
Axin2	-2.46112	-0.999394	1.13107
Nxph3	-2.46382	-0.564555	1.709
Ppp1r1b	-2.46965	-0.936623	1.4207
Plin1	-2.47174	-0.933935	1.35433
Lce1m	-2.47735	-0.123715	2.37252
Crat	-2.47763	-0.667098	1.38716
Dusp26	-2.47813	-0.343546	1.74664
Sec14l4	-2.48132	-0.785438	1.11692
Tmod1	-2.48726	-0.934211	1.2427
Pck1	-2.48906	-0.820672	1.38338
Il12rb2	-2.49456	-0.40565	1.76039
Ckm	-2.4946	-0.2817	1.72558
Vgll2	-2.49725	-0.883621	1.16079
Hhatl	-2.54124	-0.632841	1.54311
Dab1	-2.54243	-0.551557	1.96106
Krtap13-1	-2.54757	-0.70757	3.63264
Srgap1	-2.56979	-0.746936	1.5184
Pdk2	-2.59677	-0.860576	1.19544
Nr1d1	-2.61059	-0.700778	1.41962
Inmt	-2.6332	-0.888369	1.7181
Foxo6	-2.6576	-0.776433	1.65284
Pvalb	-2.65789	-0.577058	1.78024
Prr12	-2.66363	-0.949529	1.1694
Eef1a2	-2.70971	-0.527851	1.45596
Stra6	-2.71719	-0.554456	1.81081
Cgn	-2.73685	-0.990911	1.5367
Casq1	-2.74563	-0.599497	1.73033
Jph2	-2.83255	-0.864849	1.5138
Krtap19-9a	-2.85234	0.0400116	4.34114
Krtap3-3	-2.86284	-0.491847	3.54071
Mylk2	-2.88513	-0.853865	1.4621
Scn4b	-2.90095	-0.950437	1.5469
Lmod3	-2.95701	-0.800938	1.81699
Cbs	-2.96398	-0.778635	1.91983
Alox12e	-3.0003	-0.49865	2.36421
Dmpk	-3.00409	-0.467927	1.95586
Krtap4-7	-3.00846	-0.393915	4.61854
Chad	-3.0265	-0.913667	1.59091
Oxtr	-3.02964	-0.840958	2.03849
Hrc	-3.07835	-0.996568	1.60935
Fam57b	-3.09816	-0.6046	1.88583
Chst3	-3.18062	-0.743427	2.2291
Nnat	-3.23974	-0.878867	1.99917
Pygm	-3.48999	-0.91251	1.90513
Tmem233	-3.78109	-0.722038	2.74506
log2FC	d3 KC36-dependent genes
Gene	FL_AL_vs_FL_CT	DK_AL_vs_DK_CT	FL_AL_vs_DK_AL
Il12b	6.11897	#N/A	2.07171
Il23a	4.41443	#N/A	2.25825
Mmp3	1.86585	0.716721	1.07983
Lilr4b	1.42677	0.481144	1.08153
Krt77	-2.52847	-0.885179	-1.21222
log2FC	d7 KC36-dependent genes
Gene	FL_AL_vs_FL_CT	DK_AL_vs_DK_CT	FL_AL_vs_DK_AL
Fcrl5	9.80508	#N/A	2.28219
Serpinb3d	5.91085	#N/A	2.49504
Klra7	5.75205	#N/A	2.52823
Phf11a	5.24921	#N/A	2.57483
Ifi213	5.07231	#N/A	2.51324
Sirpb1b	4.92979	#N/A	2.15026
Ifi206	4.58367	#N/A	2.27776
A530032D15Rik	4.45378	#N/A	2.80906
Xlr4b	4.23923	#N/A	1.35712
Olfr56	3.92612	#N/A	2.57754
Ifit1bl2	3.50577	#N/A	2.13717
A530064D06Rik	3.41354	#N/A	1.70154
Pdcd1	3.28168	#N/A	1.74043
Ifi208	3.22578	#N/A	2.74141
Spic	3.15754	#N/A	1.63204
Gbp8	3.12287	#N/A	1.78822
Nts	3.0725	#N/A	1.46385
Ms4a8a	3.00239	#N/A	1.38055
Mx2	2.96398	#N/A	1.92904
Ly6i	2.90545	#N/A	2.27071
Gm6377	2.88444	#N/A	2.10087
5430427O19Rik	2.82686	#N/A	1.33077
Klrg1	2.82596	#N/A	1.64088
Cryba4	2.80563	#N/A	1.56243
Cd40	2.69403	0.994	1.74418
Stap1	2.6614	#N/A	1.45978
Cd72	2.58671	0.869932	1.70798
Oas2	2.53566	#N/A	2.52233
Ifit3b	2.47697	0.448421	2.3243
Ifit3	2.46888	0.726457	2.1114
Gbp2	2.44131	0.62305	1.93694
0610040J01Rik	2.42776	#N/A	1.54286
C3ar1	2.32856	0.845653	1.52283
Dhx58	2.30494	0.679617	1.9377
Slc28a2	2.26429	#N/A	1.62074
Herc6	2.21436	#N/A	1.82285
Gbp7	2.21081	0.6613	1.743
Csf3r	2.18714	0.973851	1.72744
Pilra	2.17072	0.956515	1.18535
Tnc	2.16615	0.710731	1.62798
Ube2l6	2.15969	0.568517	1.74333
Psmb9	2.15958	0.837018	1.30742
Cxcr6	2.15781	0.861831	1.28725
Ddx60	2.14172	0.593843	1.74691
Nmi	2.12918	0.734147	1.45817
Prelid2	2.12907	0.804445	1.62968
Slfn8	2.12729	#N/A	2.0132
Slamf8	2.09708	#N/A	1.46286
Sp110	2.07542	#N/A	1.84314
Gngt2	2.07382	0.858181	1.24788
Cyba	2.05903	0.810088	1.26681
Lcp2	2.04677	0.861998	1.23372
Fgl2	2.04345	0.78141	1.4253
Evi2a	2.03803	0.911388	1.35288
Lyn	2.03461	0.850054	1.26723
Lpxn	2.02386	0.916803	1.24209
Cmpk2	2.0201	0.437946	1.85017
Sla	2.00988	0.949659	1.14396
Gbp3	2.00034	0.590382	1.64665
Themis2	1.99749	0.385232	1.80231
Tnfrsf9	1.99615	0.946238	1.02377
Mpeg1	1.99523	0.601099	1.52661
H2-M3	1.99501	0.594839	1.50835
Ifi203	1.98802	0.81988	1.35592
Psmb8	1.95784	0.698062	1.20526
Samsn1	1.95029	0.91471	1.01712
March1	1.93887	0.836277	1.39046
Clec5a	1.93786	0.852577	1.08809
Irgm1	1.90059	0.520083	1.47918
Ptprc	1.89502	0.664319	1.39721
Isg20	1.88331	0.0905414	1.72773
Pirb	1.88233	0.772282	1.23688
Fgr	1.86888	0.8838	1.30435
Sp140	1.85211	#N/A	1.26014
Fcer1g	1.84502	0.796278	1.14741
Slc11a1	1.84253	0.528355	1.31068
Parp9	1.82323	0.457682	1.51339
Ifih1	1.8026	0.386616	1.56357
Gsdmd	1.77979	0.513269	1.24166
Il18bp	1.77605	0.283914	1.70411
H2-Q10	1.77028	0.881196	1.1242
Cxcr4	1.76274	0.770615	1.26994
Gcnt1	1.74372	0.753294	1.08515
Cd84	1.72652	0.67267	1.096
Lat2	1.70109	0.670141	1.00474
Arl11	1.69976	0.924299	1.31435
Lilrb4a	1.69657	0.280738	1.38982
Parp12	1.69166	0.292266	1.54014
Xaf1	1.68434	-0.0221578	1.76141
Lilr4b	1.67465	0.261828	1.34863
Klrk1	1.66453	0.601953	1.12943
Cyth4	1.64472	0.540764	1.29082
Akr1c18	1.6386	0.34662	1.00167
Plek	1.58141	0.47597	1.21353
I830077J02Rik	1.56632	0.382928	1.33966
Ifi207	1.55547	0.566689	1.1824
Sash3	1.53221	0.574129	1.17993
Slfn5	1.51736	0.25356	1.66546
Cd244	1.5101	0.289877	1.22796
Ptpro	1.50022	0.605563	1.00123
Ptprz1	1.47913	0.754774	1.02647
Naip2	1.46651	0.372018	1.25415
Ctss	1.45782	0.506176	1.00848
Il10ra	1.45093	0.362778	1.19513
Itgb2	1.44292	0.426954	1.18267
Traf1	1.43867	#N/A	1.05263
Fgd2	1.39499	0.491159	1.00456
Fyb	1.38919	0.329211	1.05324
Tnfrsf1b	1.38488	0.142346	1.23424
Cytip	1.37556	0.502283	1.01078
Ptafr	1.3492	0.299098	1.25465
Apobec1	1.34248	0.380802	1.20676
Cfb	1.33727	0.549436	1.16517
Vav1	1.29548	0.428345	1.02542
Tlr7	1.24817	0.312882	1.11042
Tifab	1.23135	0.524837	1.00553
Itgal	1.196	0.0494405	1.15687
Arhgap30	1.1166	0.0994806	1.0843
Lor	-1.22611	-0.400171	-1.04161
Gal3st1	-1.40434	-0.46655	-1.00305
Bmp2	-1.41599	-0.0676379	-1.49429
Ffar4	-1.44949	-0.189475	-1.29905
Kazald1	-1.45924	-0.188319	-1.3574
Ckm	-1.48545	-0.575128	-1.01533
Asb14	-1.52357	-0.491825	-1.32091
Msx2	-1.59412	-0.423178	-1.3561
Tnnt3	-1.63498	-0.662917	-1.01698
Olig1	-1.63568	-0.0606383	-1.48326
Gm5127	-1.65949	-0.86789	-1.13921
Ptpn21	-1.78671	-0.866528	-1.01862
Hs3st6	-1.88299	-0.684385	-1.32179
Mgll	-1.89028	-0.531777	-1.15366
Krtap11-1	-1.91723	-0.889826	-2.71871
Chrm4	-1.93746	-0.651264	-1.27002
Pvalb	-1.94432	-0.470561	-1.77345
Pyy	-1.94654	-0.627609	-2.41386
Adh1	-1.94822	-0.750695	-1.19679
Nnat	-1.94896	-0.950674	-1.78071
Nxph3	-2.08606	-0.939267	-1.33325
Crlf1	-2.09812	-0.894691	-1.24525
Panx3	-2.12727	-0.661348	-1.30745
Krt2	-2.14141	-0.206701	-1.93116
Inmt	-2.19297	-0.706246	-1.83464
Cyp2j12	-2.20646	-0.796639	-1.37224
Hsd3b6	-2.25175	-0.875713	-1.2096
Krt32	-2.25419	-0.593995	-1.72283
Lce1m	-2.29344	-0.698477	-1.67857
Krtap1-5	-2.32834	-0.457471	-2.77282
Bco1	-2.34213	-0.568707	-1.90682
Fmo2	-2.39908	-0.587771	-1.96823

## Sheet: d7 IL-36 dependent
log2FC	d7 IL-36 dependent genes
Gene	WT AL vs WT CT	KO AL vs KO CT	KO AL vs WT AL
Ear1	9.93542	#N/A	-3.82427
Il22	9.9026	#N/A	-8.69357
Gm15056	9.43574	#N/A	-3.27236
Serpinb3d	9.21171	#N/A	-5.05299
Fcrl5	8.09102	#N/A	-2.04086
Klra7	8.02539	#N/A	-2.7182
Stfa2l1	7.85281	#N/A	-5.34962
Gm4758	7.75154	#N/A	-4.03737
Gm5483	7.62149	#N/A	-6.81837
Fgf23	7.52311	#N/A	-4.86206
Il17a	6.94677	#N/A	-4.22183
Spdef	6.91888	#N/A	-5.40465
Il12b	6.90027	#N/A	-4.01782
Reg3g	6.83329	#N/A	-5.20835
Serpinb3c	6.80942	#N/A	-3.99519
Saa1	6.78983	#N/A	-4.6557
Mcpt8	6.76883	#N/A	-3.12672
Cxcl5	6.60915	#N/A	-5.89237
A530032D15Rik	6.3525	#N/A	-3.98729
Cxcl3	6.30701	#N/A	-5.83786
Slc26a4	6.06573	#N/A	-6.15224
Il17f	6.01112	#N/A	-5.19397
Hist1h4b	5.89865	#N/A	-2.35141
Tmprss11b	5.82881	#N/A	-2.55131
Cxcl2	5.78964	#N/A	-5.68924
Adgrf1	5.60139	#N/A	-3.64434
Phf11a	5.59096	#N/A	-2.05278
Ccnb1ip1	5.57591	#N/A	-8.81172
Fpr1	5.54414	#N/A	-2.26545
Il17c	5.46754	#N/A	-3.40707
Il6	5.44666	#N/A	-4.06933
Sirpb1b	5.41352	#N/A	-3.02327
Cd300lf	5.40334	#N/A	-3.36417
Trem3	5.39908	#N/A	-3.59701
Chil3	5.35905	#N/A	-4.06869
Sell	5.26441	#N/A	-3.35256
Xlr4b	5.24841	#N/A	-3.26254
Gml	5.17419	#N/A	-3.60842
Tmprss11a	5.14856	#N/A	-3.14165
Reg1	5.03684	#N/A	-3.56095
Sirpb1c	4.90428	#N/A	-3.12485
Ifi206	4.86176	#N/A	-1.86509
Xlr4c	4.74477	#N/A	-3.44154
Dnmt3l	4.69417	#N/A	-2.69084
Bcl2a1a	4.66083	#N/A	-2.87249
Gml2	4.56703	#N/A	-3.63935
Ifi213	4.49648	#N/A	-2.45835
Gm5814	4.41394	#N/A	-2.26122
Clec4e	4.38431	#N/A	-4.11255
Slco1a5	4.36465	#N/A	-2.12263
Htr1b	4.34377	#N/A	-2.16261
1600014C23Rik	4.30037	#N/A	-2.13605
Trim30b	4.29667	#N/A	-3.07054
Acod1	4.21565	#N/A	-3.91655
Ddx4	4.20174	#N/A	-2.65234
Pi15	4.10172	0.98499	-2.73868
Pdcd1	4.0862	#N/A	-1.93517
Csf2	4.02456	#N/A	-2.94317
Mcemp1	3.97315	#N/A	-3.09312
Fabp7	3.96536	0.78684	-2.22823
Ctla4	3.8729	#N/A	-2.90298
A530064D06Rik	3.85747	#N/A	-2.49976
Ceacam16	3.74917	#N/A	-2.45251
Gm10800	3.70717	#N/A	-5.43179
Clec7a	3.62911	0.249697	-3.48644
Car4	3.59868	#N/A	-2.99636
Steap1	3.57288	#N/A	-2.66692
Nrg1	3.52946	#N/A	-1.99622
Mefv	3.48538	#N/A	-2.78807
Ankrd66	3.47345	#N/A	-2.03562
Hpx	3.44628	#N/A	-3.25077
Ptpn5	3.40411	#N/A	-2.42331
Clec4d	3.3779	0.584969	-2.51947
Pitx1	3.32194	#N/A	-1.83245
Nts	3.32138	#N/A	-2.3938
Ifi208	3.30425	#N/A	-2.11595
Ms4a6b	3.26949	0.771281	-2.51984
Ms4a6d	3.25467	0.731695	-2.34305
Csf3r	3.23376	#N/A	-2.57867
Ccr2	3.23336	0.44471	-2.57915
Icos	3.22135	#N/A	-2.00278
Il18rap	3.2109	#N/A	-2.99263
Hsh2d	3.17173	#N/A	-2.03848
Spic	3.12712	#N/A	-1.76007
BC035044	3.09032	#N/A	-2.0654
Ccl12	3.08837	0.905652	-2.19133
Casp4	3.07794	0.933705	-2.57273
Pspn	3.00664	#N/A	-1.53647
Klra3	2.98846	#N/A	-1.46936
Tmprss11g	2.96609	0.759111	-2.64104
Cd53	2.92221	0.499499	-2.39271
Ccl8	2.92207	0.835636	-2.06868
Ms4a7	2.9148	0.949973	-1.62547
Cd300a	2.91318	0.8745	-1.75511
Krt90	2.8971	#N/A	-2.05248
Cyp7b1	2.88881	0.50863	-2.19525
Artn	2.87593	#N/A	-1.5773
Sult4a1	2.87011	#N/A	-1.59281
Nmrk2	2.85145	#N/A	-3.27712
Tnc	2.84962	0.360958	-1.96536
Ifitm6	2.8319	-0.0839371	-3.45616
Il21r	2.82517	#N/A	-1.81389
Vnn3	2.80399	0.831471	-1.89955
Ms4a8a	2.79464	#N/A	-2.95878
Tnfsf11	2.79085	#N/A	-2.05315
Msr1	2.78794	0.405624	-2.42592
Ctla2b	2.77494	0.804281	-2.18462
F10	2.76851	#N/A	-2.74556
Vsnl1	2.76168	0.976078	-1.27285
Trim30d	2.72645	0.497452	-2.38162
Ly6i	2.72413	#N/A	-1.99036
Olfr56	2.68254	#N/A	-2.43888
Spink6	2.6693	0.94894	-1.32707
Gm13212	2.66146	#N/A	-2.20714
Ccl7	2.64533	0.990025	-2.03104
5430427O19Rik	2.62845	#N/A	-2.19954
Rnase2b	2.62422	0.832518	-1.96535
Ifit1bl2	2.61903	#N/A	-2.6162
Coro1a	2.60766	0.952301	-1.61625
Tlr13	2.60726	0.542011	-1.81119
Tfpi2	2.58705	#N/A	-1.67134
Ch25h	2.57602	0.904208	-1.41646
Srgn	2.56332	0.250273	-2.32799
Plscr1	2.52719	0.485104	-2.27859
Tarm1	2.51659	#N/A	-1.22712
0610040J01Rik	2.49497	#N/A	-2.11183
Gbp8	2.48617	#N/A	-2.36384
Osm	2.486	#N/A	-3.22179
Ifitm1	2.48028	0.0108129	-2.59307
Marcks	2.46433	0.631791	-1.76379
Prss53	2.45244	0.93567	-2.00323
Gm8369	2.44845	#N/A	-1.67064
Gm21975	2.42934	#N/A	-1.7663
Lilra6	2.42227	#N/A	-1.75163
Tubb6	2.41272	0.954804	-1.56035
Ccl9	2.40763	0.360573	-1.99225
Mndal	2.39835	0.865559	-1.8214
Bfsp1	2.387	0.914544	-1.51678
Clec4n	2.384	0.419494	-1.70339
Snx20	2.37408	#N/A	-1.31721
Dynlt1f	2.37067	0.963846	-1.09032
Cd40	2.34795	0.770388	-1.72851
Susd3	2.34109	0.655047	-1.45027
Trim30a	2.33157	0.839402	-1.48148
Prelid2	2.33051	0.364969	-2.06548
Wfdc18	2.32154	#N/A	-2.05195
Cryba4	2.31612	0.91738	-1.29187
H2-Eb2	2.31571	#N/A	-2.05663
Klrg1	2.31249	#N/A	-1.854
Ifi211	2.31159	0.972325	-1.74693
Tnfsf14	2.30912	#N/A	-2.72427
Klrd1	2.30022	0.0251026	-2.24786
Dsc2	2.29643	0.675335	-1.558
Prok2	2.29153	#N/A	-1.59108
Entpd3	2.28947	#N/A	-2.44206
Lair1	2.2732	0.406311	-1.57716
Mx2	2.26824	#N/A	-1.61429
P2ry10	2.26385	0.248692	-2.22012
B3gnt5	2.26372	#N/A	-2.6516
Ctla2a	2.26225	0.458575	-1.88228
Ly86	2.25324	0.832652	-1.10326
Oas2	2.23709	0.787375	-1.23749
Glipr1	2.20338	0.870267	-1.55071
Serpinb3b	2.20279	0.875333	-1.48756
Tmprss7	2.19811	0.574993	-1.33863
Fam49b	2.19093	0.467744	-1.78073
Samsn1	2.19004	#N/A	-2.1069
Wfdc17	2.18433	-0.281238	-2.42325
Arl5c	2.18292	0.294449	-1.67948
Milr1	2.18141	0.822547	-1.46041
Ifi27l2a	2.1754	0.977203	-1.69187
Ifi205	2.16697	0.673106	-1.7803
Gm6377	2.16425	#N/A	-2.92048
Sla	2.1265	#N/A	-1.79683
Ptprz1	2.12507	0.561825	-1.70483
Themis2	2.1245	0.295953	-1.75708
Bst1	2.12044	0.333684	-1.73567
Rgs2	2.11824	0.397451	-1.79239
Cd72	2.11478	0.845818	-1.30025
Stap1	2.11418	#N/A	-1.79584
C3ar1	2.11405	0.442532	-1.57434
Lcp2	2.10743	0.568126	-1.56534
Glipr2	2.10666	0.4804	-1.52747
Gmfg	2.09623	0.481063	-1.51894
Rpl17	2.09425	0.953135	-1.1157
Fcgr2b	2.09185	0.0577283	-1.75964
Lyn	2.08733	0.406183	-1.54725
Fcer1a	2.08721	0.125993	-1.70094
Rps23	2.08591	0.744415	-1.40756
Hk3	2.08262	#N/A	-1.25201
Aim2	2.08257	0.887261	-1.16388
Pilra	2.06671	0.350689	-1.76832
Cox6c	2.06158	0.99335	-1.09219
Cd200r1	2.05506	0.0344613	-1.95639
Dusp2	2.05499	0.99493	-1.38117
Cyp8b1	2.05184	#N/A	-1.60954
Tyrobp	2.05118	0.397447	-1.45228
Il20	2.04877	#N/A	-3.25153
Tmsb10	2.04141	0.766283	-1.23924
Ifi35	2.04069	0.939453	-1.46832
Abracl	2.04011	0.950091	-1.11755
Serpinb6c	2.03645	0.670005	-1.87785
Pla1a	2.03644	0.711675	-1.22985
Ctsc	2.03632	0.696879	-1.17737
Akr1c18	2.03441	-0.028173	-1.384
Mpeg1	2.0245	0.2435	-1.53356
Il13ra2	2.01605	0.281891	-1.57571
Slc28a2	2.015	#N/A	-1.59719
Iigp1	2.00512	0.735927	-1.8343
Gjb1	1.99341	#N/A	-1.58002
1810022K09Rik	1.99295	0.954206	-1.18661
Cops9	1.99105	0.951317	-1.13883
Noct	1.98704	0.650707	-1.56691
Fgr	1.98297	0.422539	-1.72495
Med21	1.98292	0.954117	-1.16034
Cxcr6	1.98229	-0.398465	-2.34758
Bloc1s2	1.97298	0.916816	-1.13944
Cfp	1.97283	0.739129	-1.31397
Styk1	1.9601	#N/A	-1.23462
H2-Q10	1.95906	#N/A	-1.93116
Pirb	1.95635	0.396996	-1.54441
Ptges3	1.95584	0.985223	-1.10919
Tnfrsf9	1.95247	0.402218	-1.58431
Smpdl3a	1.95211	0.829812	-1.10616
Dnajc15	1.94782	0.897591	-1.18668
Cyba	1.94443	0.537753	-1.37045
Lpxn	1.94254	0.334405	-1.6631
Fcer1g	1.93806	0.749319	-1.0791
Ddx60	1.92618	0.390369	-1.54206
Kmo	1.9208	#N/A	-2.18169
Cd48	1.91983	0.311918	-1.35496
Bcl2l15	1.91604	0.993924	-1.21885
Mrpl33	1.90934	0.896816	-1.07292
Sp110	1.90755	#N/A	-1.15601
Car9	1.89826	#N/A	-1.27032
Htr7	1.88614	#N/A	-1.86639
Cxcr4	1.88589	0.0303167	-1.89098
Ppih	1.87937	0.850321	-1.02665
Serpinb2	1.87765	0.737258	-1.26805
Pdcd10	1.87372	0.614191	-1.27204
Ptprc	1.87039	-0.124369	-2.09897
Pcbd2	1.86911	0.655338	-1.03244
Rps29	1.86669	#N/A	-1.27208
Tmem256	1.8646	0.738128	-1.21806
Socs3	1.86125	0.422785	-2.07867
Evi2a	1.85952	0.0985672	-1.71187
Arhgap15	1.85522	#N/A	-1.85527
Ncf4	1.85509	0.554985	-1.20488
Fam96a	1.85377	0.872224	-1.0333
Ly96	1.84842	0.716223	-1.25219
3830403N18Rik	1.84734	#N/A	-3.46273
Psmb9	1.84574	0.825691	-1.35906
Arl11	1.84323	0.4195	-1.14591
Pnp2	1.843	0.695957	-1.34319
1110059E24Rik	1.84021	0.718631	-1.09676
Gngt2	1.83942	0.536594	-1.44323
Nmi	1.8302	0.403047	-1.55807
Pilrb1	1.82861	#N/A	-1.21112
Slamf8	1.82384	#N/A	-1.62034
Rap1b	1.82056	0.517095	-1.3244
Apoc2	1.81551	0.602311	-1.38958
Rgs1	1.81305	#N/A	-2.27978
Cenpq	1.81063	0.894964	-1.01111
Ifi203	1.81035	0.407884	-1.37963
Clec2d	1.8066	0.375351	-1.9119
Gpr171	1.80488	0.910415	-1.34443
Bag2	1.80303	0.777468	-1.06111
Lilrb4a	1.79355	-0.50635	-2.25606
Cd69	1.7918	#N/A	-1.68831
Dhx58	1.79009	0.662921	-1.28788
St8sia4	1.78771	#N/A	-1.92384
Cd84	1.78749	-0.0498618	-1.51417
Clec5a	1.78564	-0.175403	-1.68904
Tnfaip2	1.78494	0.777503	-1.15144
Rhoh	1.78367	#N/A	-1.50468
Ccl3	1.78087	0.304189	-2.18934
Cd300lb	1.77898	0.181092	-1.2334
Cox7b	1.77789	0.886764	-1.00061
Hddc2	1.77627	0.704368	-1.12846
H2-M3	1.76956	0.362429	-1.47264
Bnip3	1.7575	0.313339	-1.49434
Chchd1	1.74334	0.75312	-1.1011
Thbd	1.73278	0.405586	-1.26643
Traf1	1.73016	#N/A	-1.45632
Rpa3	1.72708	0.753203	-1.10871
Znhit3	1.72224	0.697854	-1.1564
Herc6	1.71781	0.103282	-1.74545
A630001G21Rik	1.71396	0.477887	-1.2848
Rpl9-ps6	1.71386	0.551468	-1.54805
Sp140	1.71303	#N/A	-1.41578
March1	1.7123	-0.132224	-1.80759
Lgmn	1.71122	0.336589	-1.2005
Fabp12	1.70899	#N/A	-1.86185
Serpinb6b	1.7057	#N/A	-1.47761
Gbp2	1.69959	0.567265	-1.42265
Tiparp	1.69548	0.354721	-1.32252
Nsmce1	1.68841	0.646648	-1.08285
Ptx3	1.68763	-0.697285	-2.13378
Oas1b	1.68478	0.599099	-1.21838
Psmb8	1.68304	0.654062	-1.18639
Cacybp	1.68069	0.624601	-1.00507
Socs1	1.67589	0.483269	-1.12111
Igsf6	1.67475	0.122939	-1.51379
Sash3	1.67089	0.24104	-1.37578
Cd80	1.66157	#N/A	-1.57467
Gda	1.66151	0.1919	-1.30521
Ifit3b	1.65698	0.420524	-1.48258
Dhrs13	1.65204	0.849793	-1.0204
Fgl2	1.65115	0.0965055	-1.60263
Slfn8	1.64883	0.377137	-1.38827
Tspan32	1.63414	#N/A	-1.12872
Parp9	1.62416	0.445519	-1.33071
Ube2l6	1.62365	0.719928	-1.16708
Cyth4	1.62204	0.369422	-1.14259
Lilr4b	1.61419	-0.961469	-2.49619
Nnmt	1.60631	0.293943	-1.00957
Cycs	1.60145	0.579731	-1.16448
BC028528	1.60126	-0.00550934	-1.30534
Tnf	1.59814	0.375062	-1.82444
Cfb	1.59063	0.165605	-1.34832
Ifit3	1.58793	0.725098	-1.25724
Taf1d	1.57715	0.269842	-1.26504
Selenof	1.57616	0.514864	-1.01338
Snai3	1.57542	#N/A	-1.85101
Ccl6	1.57477	-0.614992	-2.22745
Sh3bgrl	1.57431	-0.135286	-1.70196
Ifi207	1.56732	-0.00104173	-1.53114
Mrc1	1.56324	-0.287023	-1.55212
Nkain1	1.56095	0.671241	-1.32667
Gsdmd	1.55352	0.262996	-1.22873
Rps27a	1.5443	0.142035	-1.09503
Gbp7	1.54274	-0.0853635	-2.29928
Gcnt1	1.53837	-0.179786	-1.49646
I830077J02Rik	1.51954	-0.162937	-1.65615
Zfp991	1.51585	#N/A	-1.91212
Tstd3	1.51413	0.416927	-1.16168
Klri2	1.51187	#N/A	-1.45006
Supt3	1.50953	0.141329	-1.21845
Plek	1.50916	-0.689025	-1.92785
Il4ra	1.50865	0.651454	-1.02328
Ncf2	1.50562	0.209539	-1.12994
Cd244	1.50237	#N/A	-1.83484
Itgb3bp	1.48706	0.276802	-1.08173
Tmprss11e	1.48293	0.169411	-1.44362
Klrk1	1.4828	#N/A	-1.7251
Ggt5	1.48076	#N/A	-1.04354
Ctss	1.47894	0.0227276	-1.09842
Isg20	1.47669	0.356755	-1.24678
Neurl3	1.47278	0.329326	-1.23494
Gsap	1.46883	#N/A	-1.23133
Il18bp	1.46877	0.450645	-1.05473
Rubcnl	1.46533	#N/A	-1.26626
A630033H20Rik	1.45836	#N/A	-1.42873
Parp12	1.45375	0.341277	-1.30534
Tifab	1.45079	0.294023	-1.01131
Ttc30a1	1.44798	0.482744	-1.03108
Stom	1.44085	0.335332	-1.16858
Fkbp11	1.44008	0.637606	-1.07789
Tcrg-V6	1.4399	#N/A	-3.14537
C1d	1.43883	0.385193	-1.02611
Smim3	1.43665	0.168933	-1.04782
Mitd1	1.43307	0.516594	-1.17433
Ptpro	1.43226	-0.147588	-1.4767
Apol7c	1.42205	#N/A	-1.8063
Relt	1.42119	0.241713	-1.23153
Xaf1	1.41722	0.44486	-1.23101
Lyz2	1.41645	0.034946	-1.09579
Lat2	1.40779	0.321364	-1.04018
Fyb	1.40156	0.448214	-1.04343
Gbp3	1.39847	0.376173	-1.34609
Cytip	1.39636	0.0225096	-1.28972
Zc3h12c	1.39591	-0.0891461	-1.62662
Itgb2	1.39471	0.267659	-1.01414
Vav1	1.39104	0.346295	-1.0512
Serpine1	1.38684	0.727289	-1.12474
Cklf	1.38215	#N/A	-1.04772
Rpain	1.37443	0.343612	-1.15657
Btla	1.37278	#N/A	-1.24347
Il10ra	1.36826	0.231714	-1.05631
Tnfrsf1b	1.36679	0.275164	-1.05994
Slc11a1	1.3665	0.22247	-1.25102
Ddah1	1.36629	0.143086	-1.24597
Serpinb1a	1.35871	-0.26239	-1.37481
Dram2	1.35843	0.225948	-1.20408
Irgm1	1.35742	0.334812	-1.04676
Ppbp	1.3351	#N/A	-1.69121
Tctex1d2	1.327	0.13931	-1.15355
Trbc1	1.32432	0.225758	-1.33679
Ifih1	1.32058	0.0681026	-1.53578
Naip2	1.31881	#N/A	-1.5049
Pdpn	1.31373	0.0626978	-1.17551
Slfn5	1.30933	-0.170979	-1.56558
Cd200r4	1.30719	-0.23902	-1.30996
Casp6	1.3036	0.0512877	-1.10793
Cpxm1	1.30279	-0.10907	-1.05926
Cmpk2	1.30173	0.402992	-1.22747
Actr6	1.29932	0.202021	-1.10901
Kcne3	1.29647	-0.252568	-1.30365
Pglyrp1	1.29028	0.239025	-1.38135
Hs3st1	1.28954	-0.108441	-1.43141
Myo1g	1.28716	0.250227	-1.01957
Cd38	1.28397	#N/A	-1.62554
Atp8b4	1.27932	#N/A	-1.46703
Serpina3m	1.27867	#N/A	-1.58794
Plaur	1.27759	0.167801	-1.13417
Cd209e	1.2765	-0.541514	-1.67154
Gpr132	1.27413	0.177305	-1.1307
Hdc	1.26388	-0.311594	-1.62667
Ptafr	1.25777	-0.471926	-1.61844
Zfp429	1.23833	0.0168071	-1.23693
Rpl39l	1.23822	0.124127	-1.12291
Apobec1	1.23737	-0.0313343	-1.20887
Vamp4	1.23108	0.13071	-1.03154
Ednrb	1.22679	-0.429385	-1.25425
Fgd2	1.21664	0.125888	-1.05465
Fam105a	1.21126	-0.133107	-1.12648
Rarres2	1.20665	-0.148926	-1.18837
Tlr7	1.20613	-0.436882	-1.21136
Prkcb	1.19585	-0.102649	-1.05337
Zfp992	1.19499	#N/A	-1.38415
Cd86	1.19485	-0.224749	-1.37652
Snx10	1.19155	-0.0439763	-1.33965
Sft2d1	1.16627	0.15887	-1.02281
Nrros	1.16015	0.12607	-1.06709
P2ry12	1.1551	-0.384514	-1.02666
Nek6	1.13108	-0.207854	-1.14589
Kbtbd3	1.12365	0.117391	-1.15083
Ptpn22	1.11988	#N/A	-1.09437
Zfp931	1.11906	#N/A	-1.83246
Cxcl12	1.11713	-0.445338	-1.34272
Tnfaip6	1.1139	-0.188779	-1.22487
Sirpa	1.11325	-0.053683	-1.07561
Apbb1ip	1.11096	-0.17371	-1.16192
Arhgap30	1.10917	-0.176169	-1.18651
Jaml	1.10231	-0.476404	-1.2029
Pts	1.09859	-0.0668102	-1.12605
Dusp6	1.09019	0.238736	-1.0647
Gpr34	1.08037	-0.332164	-1.15366
Zfp52	1.06523	0.0536194	-1.12906
Pilrb2	1.06401	#N/A	-1.20624
Itgal	1.05117	#N/A	-1.01274
6720489N17Rik	1.03528	-0.299661	-1.34299
Gm14326	1.02779	#N/A	-1.15249
Rab19	1.02589	-0.218234	-1.37986
Lor	-1.01311	0.887074	1.37593
Car6	-1.16234	-0.209369	1.12206
Homer2	-1.16634	0.010367	1.14084
Actc1	-1.24261	0.859533	1.60631
Mark1	-1.25388	-0.417742	1.05225
Xpnpep2	-1.25717	0.196939	1.43442
Chrm4	-1.25962	0.562521	1.75178
Cdr2	-1.2727	-0.0357718	1.01863
Pamr1	-1.27291	-0.456471	1.04093
Pyy	-1.28858	-0.0399159	1.72415
S100a3	-1.29673	-0.109301	1.95571
Tmcc3	-1.3055	-0.179849	1.0403
Elovl6	-1.31014	-0.383775	1.06698
Kctd17	-1.31021	-0.0489587	1.01033
Agpat4	-1.32635	-0.00504184	1.2312
Hsd17b13	-1.34364	-0.195774	1.2732
Gal3st1	-1.34395	-0.0272997	1.03932
Neo1	-1.3565	-0.334908	1.0291
Cnnm4	-1.36056	-0.0946146	1.12807
Hoxc13	-1.37611	-0.0627211	1.23339
Bmp2	-1.38845	0.611985	2.01667
Ffar4	-1.39374	0.363107	1.27991
Phldb3	-1.3969	0.02486	1.00593
Fcho1	-1.40491	0.036355	1.03399
Rarg	-1.41629	0.067133	1.01584
Cfd	-1.4167	0.107636	1.0977
Pou2f3	-1.41814	-0.143404	1.02189
Efna3	-1.42528	-0.182717	1.04839
Kctd15	-1.42593	-0.208225	1.00512
Pla2g2e	-1.42996	0.217481	1.31796
Col10a1	-1.45172	0.131533	1.48075
Msx2	-1.46151	0.0856079	1.31181
Fitm1	-1.46383	-0.00391352	1.03844
Ssc5d	-1.46561	-0.496713	1.17148
Mycl	-1.47337	-0.0721759	1.25606
Wnt11	-1.47867	-0.605869	1.09812
Igsf9	-1.48329	-0.152531	1.02039
Ankrd35	-1.48673	-0.123191	1.07546
Camkk1	-1.50301	-0.195361	1.20361
Nhlrc1	-1.50403	-0.425449	1.00416
Gas7	-1.51231	-0.349682	1.13484
Olig1	-1.52042	0.523761	1.79193
Itgb1bp2	-1.52457	-0.000195111	1.27774
Igfbp6	-1.52885	-0.475002	1.01839
Cdo1	-1.53449	-0.737513	1.0398
Ciart	-1.54233	-0.159792	1.17608
Ddit4l	-1.54565	-0.301222	1.09989
Pnpla3	-1.56473	-0.451098	1.01023
Krt2	-1.59117	0.913683	2.22086
Frmpd1	-1.59804	0.042817	1.27631
Gm525	-1.6126	-0.469896	1.06221
Kazald1	-1.62432	0.0112278	1.5566
Stk10	-1.6361	-0.460566	1.26208
Mgll	-1.64378	-0.118317	1.1124
Scn1b	-1.65144	-0.255605	1.01409
Rpl3l	-1.65259	-0.149516	1.10205
Panx3	-1.65418	-0.29123	1.17769
Ano8	-1.65766	-0.124186	1.16933
Dlx2	-1.65826	0.833507	1.98266
Krtap11-1	-1.67081	-0.341001	3.45725
Ngef	-1.70429	-0.460534	1.03795
Guca2a	-1.70575	0.221865	1.67724
Rtn2	-1.71303	-0.172206	1.16291
Dbp	-1.72571	-0.466179	1.01902
Card14	-1.73457	-0.384416	1.09496
Gng4	-1.74061	-0.427442	1.42485
Gprin2	-1.75126	-0.357625	1.22422
Krtap9-3	-1.75692	0.184981	3.95593
Faim2	-1.759	-0.217809	1.35806
Otx1	-1.77874	-0.36683	1.12772
Clec3b	-1.77957	-0.68783	1.20195
Ptpn21	-1.77995	-0.43386	1.36871
Atoh8	-1.78305	-0.219408	1.232
Arhgef26	-1.78655	-0.898683	1.02677
Pcp4l1	-1.79141	-0.359329	1.05602
Gdf5	-1.7924	-0.862313	1.17465
Adh1	-1.79783	-0.312441	1.32662
Krtap7-1	-1.806	-0.0248442	3.84596
Fam189a2	-1.80851	-0.524409	1.09234
Pnpla2	-1.81221	-0.281327	1.12636
Nbl1	-1.81565	-0.649108	1.01458
Pdlim3	-1.81632	-0.530304	1.12376
Dhcr24	-1.84142	-0.253381	1.15987
Zfpm1	-1.84868	1.25519e-05	1.22389
Fgf13	-1.84877	-0.683207	1.16634
Eln	-1.85017	-0.729553	1.07398
Zfp503	-1.86132	-0.856781	1.0829
Shisa4	-1.8624	-0.43232	1.17862
Gpd1	-1.8654	-0.387428	1.2376
Gas2l1	-1.87258	-0.300918	1.02131
Gm5127	-1.87367	-0.637956	1.04699
Camk2n1	-1.8751	-0.969667	1.09946
Gm10228	-1.88852	0.622182	3.71704
1700020L24Rik	-1.8899	-0.267501	1.14333
Pcsk6	-1.89464	-0.212431	1.38745
Scd1	-1.90517	-0.865191	1.06927
Golga7b	-1.91143	-0.169616	1.76497
Foxq1	-1.91295	-0.497704	1.11631
Scara3	-1.91899	-0.765716	1.14841
Susd5	-1.9212	-0.902503	1.00321
Plekhg5	-1.92521	-0.545031	1.08865
Hsd3b6	-1.9356	-0.574327	1.18795
Plagl1	-1.94498	-0.856965	1.04515
Fndc5	-1.94583	-0.556392	1.03014
Lzts2	-1.94826	-0.31815	1.23025
Plin5	-1.95225	0.122966	1.27011
Kcne1l	-1.95359	-0.589439	1.11853
Tcap	-1.95489	-0.258737	1.32222
Myo1d	-1.9552	-0.659092	1.0502
Apol6	-1.96263	-0.637136	1.18739
Susd2	-1.96999	0.102549	1.55392
Prdm2	-1.97503	-0.699642	1.00454
Chrne	-1.98437	-0.620946	1.14302
Nrg2	-1.98922	-0.258958	1.56186
Krtap1-5	-1.99004	0.129602	3.15169
Tnk2	-1.99273	-0.525903	1.0183
Itpkb	-2.00811	-0.435941	1.31022
Ampd1	-2.01146	-0.733373	1.16313
Myl10	-2.01564	-0.498843	1.34072
Gstm1	-2.03009	-0.503417	1.18795
Dusp18	-2.03453	-0.718815	1.06864
Car3	-2.03927	-0.963013	1.02715
Tgfb3	-2.04629	-0.806012	1.06624
Kcna7	-2.05113	-0.277718	1.24083
Myoz1	-2.05256	-0.258705	1.47385
Itga11	-2.05346	-0.982651	1.23795
Inf2	-2.0538	-0.88209	1.01451
Lims2	-2.05504	-0.84425	1.02678
Cidec	-2.05622	-0.595851	1.29493
Fmo2	-2.05661	0.0653683	2.26947
Jag2	-2.06106	-0.695324	1.02119
Art1	-2.07908	-0.457665	1.3794
Tmem52	-2.09319	-0.352459	1.29445
Lrrc75b	-2.0951	-0.987292	1.18206
Ltbp3	-2.09838	-0.803161	1.02984
Carns1	-2.09935	-0.89889	1.19593
Slc2a5	-2.10005	-0.855791	1.03636
Flg2	-2.10065	-0.674378	1.74989
Plpp7	-2.10919	-0.524909	1.31699
Cx3cl1	-2.11078	-0.792335	1.08156
Hs3st6	-2.11734	-0.316936	1.58755
Podxl2	-2.11868	-0.717767	1.40997
Cyp2w1	-2.12226	-0.598253	1.32121
Ppp1r1a	-2.12587	-0.353214	1.52669
Plekhb1	-2.12962	-0.948457	1.04723
Sh3d21	-2.13296	-0.746436	1.06054
Krt32	-2.14541	-0.8478	1.53277
Cacng7	-2.14952	-0.961771	1.15553
Mstn	-2.16436	-0.558654	1.50906
Cyp2j12	-2.16516	-0.533792	1.28545
Dlk1	-2.17152	-0.827338	1.0746
Krtap3-1	-2.17375	-0.251135	3.66862
Atp6v0e2	-2.17955	-0.790019	1.20065
Cilp2	-2.18293	-0.767291	1.33383
Bco1	-2.19339	-0.226889	2.02123
Cry2	-2.21154	-0.98427	1.13017
Sgca	-2.22751	-0.64385	1.23693
Asb14	-2.23342	-0.379849	1.25729
Aqp2	-2.24274	-0.854236	1.21135
Fa2h	-2.24357	-0.0965285	1.66617
Hfe2	-2.26598	-0.69723	1.27493
Acta1	-2.27372	-0.23178	1.46137
Tnnt3	-2.2763	-0.469529	1.33521
Hsd17b14	-2.28845	-0.487209	1.46049
Krt25	-2.29883	-0.594189	3.60126
Ccdc136	-2.30037	-0.889751	1.23074
Krt71	-2.30134	-0.354359	3.84666
Spred2	-2.30382	-0.964694	1.11897
Sypl2	-2.30661	-0.476903	1.36993
Reep6	-2.31779	-0.337112	1.41085
Camsap3	-2.34837	-0.471233	1.39038
Crlf1	-2.35231	-0.0619447	1.95108
Mmp28	-2.35518	-0.850859	1.17483
Wnt9a	-2.36675	-0.965932	1.16807
Smtnl1	-2.36819	-0.850336	1.23865
Myh14	-2.37927	-0.626883	1.19465
Bmp4	-2.3795	-0.68013	1.66219
Fasn	-2.38117	-0.879838	1.06255
Dhrs7c	-2.38577	-0.139738	1.84605
Kcnc4	-2.39696	-0.825792	1.26733
Clec3a	-2.40304	-0.564896	1.51214
Srcin1	-2.41436	-0.751761	1.55293
Ibsp	-2.41984	0.167515	2.68872
Myl2	-2.43377	-0.946379	1.05153
Krtap8-1	-2.44789	-0.227109	4.2108
Krtap1-3	-2.45915	0.0470265	4.12907
Axin2	-2.46112	-0.999394	1.13107
Nxph3	-2.46382	-0.564555	1.709
Ppp1r1b	-2.46965	-0.936623	1.4207
Plin1	-2.47174	-0.933935	1.35433
Lce1m	-2.47735	-0.123715	2.37252
Crat	-2.47763	-0.667098	1.38716
Dusp26	-2.47813	-0.343546	1.74664
Sec14l4	-2.48132	-0.785438	1.11692
Tmod1	-2.48726	-0.934211	1.2427
Pck1	-2.48906	-0.820672	1.38338
Il12rb2	-2.49456	-0.40565	1.76039
Ckm	-2.4946	-0.2817	1.72558
Vgll2	-2.49725	-0.883621	1.16079
Hhatl	-2.54124	-0.632841	1.54311
Dab1	-2.54243	-0.551557	1.96106
Krtap13-1	-2.54757	-0.70757	3.63264
Srgap1	-2.56979	-0.746936	1.5184
Pdk2	-2.59677	-0.860576	1.19544
Nr1d1	-2.61059	-0.700778	1.41962
Inmt	-2.6332	-0.888369	1.7181
Foxo6	-2.6576	-0.776433	1.65284
Pvalb	-2.65789	-0.577058	1.78024
Prr12	-2.66363	-0.949529	1.1694
Eef1a2	-2.70971	-0.527851	1.45596
Stra6	-2.71719	-0.554456	1.81081
Cgn	-2.73685	-0.990911	1.5367
Casq1	-2.74563	-0.599497	1.73033
Jph2	-2.83255	-0.864849	1.5138
Krtap19-9a	-2.85234	0.0400116	4.34114
Krtap3-3	-2.86284	-0.491847	3.54071
Mylk2	-2.88513	-0.853865	1.4621
Scn4b	-2.90095	-0.950437	1.5469
Lmod3	-2.95701	-0.800938	1.81699
Cbs	-2.96398	-0.778635	1.91983
Alox12e	-3.0003	-0.49865	2.36421
Dmpk	-3.00409	-0.467927	1.95586
Krtap4-7	-3.00846	-0.393915	4.61854
Chad	-3.0265	-0.913667	1.59091
Oxtr	-3.02964	-0.840958	2.03849
Hrc	-3.07835	-0.996568	1.60935
Fam57b	-3.09816	-0.6046	1.88583
Chst3	-3.18062	-0.743427	2.2291
Nnat	-3.23974	-0.878867	1.99917
Pygm	-3.48999	-0.91251	1.90513
Tmem233	-3.78109	-0.722038	2.74506

## Sheet: d3 KC36-dependent
log2FC	d3 KC36-dependent genes
Gene	FL_AL_vs_FL_CT	DK_AL_vs_DK_CT	FL_AL_vs_DK_AL
Il12b	6.11897	#N/A	2.07171
Il23a	4.41443	#N/A	2.25825
Mmp3	1.86585	0.716721	1.07983
Lilr4b	1.42677	0.481144	1.08153
Krt77	-2.52847	-0.885179	-1.21222

## Sheet: d7 KC36 dependent
log2FC	d7 KC36-dependent genes
Gene	FL_AL_vs_FL_CT	DK_AL_vs_DK_CT	FL_AL_vs_DK_AL
Fcrl5	9.80508	#N/A	2.28219
Serpinb3d	5.91085	#N/A	2.49504
Klra7	5.75205	#N/A	2.52823
Phf11a	5.24921	#N/A	2.57483
Ifi213	5.07231	#N/A	2.51324
Sirpb1b	4.92979	#N/A	2.15026
Ifi206	4.58367	#N/A	2.27776
A530032D15Rik	4.45378	#N/A	2.80906
Xlr4b	4.23923	#N/A	1.35712
Olfr56	3.92612	#N/A	2.57754
Ifit1bl2	3.50577	#N/A	2.13717
A530064D06Rik	3.41354	#N/A	1.70154
Pdcd1	3.28168	#N/A	1.74043
Ifi208	3.22578	#N/A	2.74141
Spic	3.15754	#N/A	1.63204
Gbp8	3.12287	#N/A	1.78822
Nts	3.0725	#N/A	1.46385
Ms4a8a	3.00239	#N/A	1.38055
Mx2	2.96398	#N/A	1.92904
Ly6i	2.90545	#N/A	2.27071
Gm6377	2.88444	#N/A	2.10087
5430427O19Rik	2.82686	#N/A	1.33077
Klrg1	2.82596	#N/A	1.64088
Cryba4	2.80563	#N/A	1.56243
Cd40	2.69403	0.994	1.74418
Stap1	2.6614	#N/A	1.45978
Cd72	2.58671	0.869932	1.70798
Oas2	2.53566	#N/A	2.52233
Ifit3b	2.47697	0.448421	2.3243
Ifit3	2.46888	0.726457	2.1114
Gbp2	2.44131	0.62305	1.93694
0610040J01Rik	2.42776	#N/A	1.54286
C3ar1	2.32856	0.845653	1.52283
Dhx58	2.30494	0.679617	1.9377
Slc28a2	2.26429	#N/A	1.62074
Herc6	2.21436	#N/A	1.82285
Gbp7	2.21081	0.6613	1.743
Csf3r	2.18714	0.973851	1.72744
Pilra	2.17072	0.956515	1.18535
Tnc	2.16615	0.710731	1.62798
Ube2l6	2.15969	0.568517	1.74333
Psmb9	2.15958	0.837018	1.30742
Cxcr6	2.15781	0.861831	1.28725
Ddx60	2.14172	0.593843	1.74691
Nmi	2.12918	0.734147	1.45817
Prelid2	2.12907	0.804445	1.62968
Slfn8	2.12729	#N/A	2.0132
Slamf8	2.09708	#N/A	1.46286
Sp110	2.07542	#N/A	1.84314
Gngt2	2.07382	0.858181	1.24788
Cyba	2.05903	0.810088	1.26681
Lcp2	2.04677	0.861998	1.23372
Fgl2	2.04345	0.78141	1.4253
Evi2a	2.03803	0.911388	1.35288
Lyn	2.03461	0.850054	1.26723
Lpxn	2.02386	0.916803	1.24209
Cmpk2	2.0201	0.437946	1.85017
Sla	2.00988	0.949659	1.14396
Gbp3	2.00034	0.590382	1.64665
Themis2	1.99749	0.385232	1.80231
Tnfrsf9	1.99615	0.946238	1.02377
Mpeg1	1.99523	0.601099	1.52661
H2-M3	1.99501	0.594839	1.50835
Ifi203	1.98802	0.81988	1.35592
Psmb8	1.95784	0.698062	1.20526
Samsn1	1.95029	0.91471	1.01712
March1	1.93887	0.836277	1.39046
Clec5a	1.93786	0.852577	1.08809
Irgm1	1.90059	0.520083	1.47918
Ptprc	1.89502	0.664319	1.39721
Isg20	1.88331	0.0905414	1.72773
Pirb	1.88233	0.772282	1.23688
Fgr	1.86888	0.8838	1.30435
Sp140	1.85211	#N/A	1.26014
Fcer1g	1.84502	0.796278	1.14741
Slc11a1	1.84253	0.528355	1.31068
Parp9	1.82323	0.457682	1.51339
Ifih1	1.8026	0.386616	1.56357
Gsdmd	1.77979	0.513269	1.24166
Il18bp	1.77605	0.283914	1.70411
H2-Q10	1.77028	0.881196	1.1242
Cxcr4	1.76274	0.770615	1.26994
Gcnt1	1.74372	0.753294	1.08515
Cd84	1.72652	0.67267	1.096
Lat2	1.70109	0.670141	1.00474
Arl11	1.69976	0.924299	1.31435
Lilrb4a	1.69657	0.280738	1.38982
Parp12	1.69166	0.292266	1.54014
Xaf1	1.68434	-0.0221578	1.76141
Lilr4b	1.67465	0.261828	1.34863
Klrk1	1.66453	0.601953	1.12943
Cyth4	1.64472	0.540764	1.29082
Akr1c18	1.6386	0.34662	1.00167
Plek	1.58141	0.47597	1.21353
I830077J02Rik	1.56632	0.382928	1.33966
Ifi207	1.55547	0.566689	1.1824
Sash3	1.53221	0.574129	1.17993
Slfn5	1.51736	0.25356	1.66546
Cd244	1.5101	0.289877	1.22796
Ptpro	1.50022	0.605563	1.00123
Ptprz1	1.47913	0.754774	1.02647
Naip2	1.46651	0.372018	1.25415
Ctss	1.45782	0.506176	1.00848
Il10ra	1.45093	0.362778	1.19513
Itgb2	1.44292	0.426954	1.18267
Traf1	1.43867	#N/A	1.05263
Fgd2	1.39499	0.491159	1.00456
Fyb	1.38919	0.329211	1.05324
Tnfrsf1b	1.38488	0.142346	1.23424
Cytip	1.37556	0.502283	1.01078
Ptafr	1.3492	0.299098	1.25465
Apobec1	1.34248	0.380802	1.20676
Cfb	1.33727	0.549436	1.16517
Vav1	1.29548	0.428345	1.02542
Tlr7	1.24817	0.312882	1.11042
Tifab	1.23135	0.524837	1.00553
Itgal	1.196	0.0494405	1.15687
Arhgap30	1.1166	0.0994806	1.0843
Lor	-1.22611	-0.400171	-1.04161
Gal3st1	-1.40434	-0.46655	-1.00305
Bmp2	-1.41599	-0.0676379	-1.49429
Ffar4	-1.44949	-0.189475	-1.29905
Kazald1	-1.45924	-0.188319	-1.3574
Ckm	-1.48545	-0.575128	-1.01533
Asb14	-1.52357	-0.491825	-1.32091
Msx2	-1.59412	-0.423178	-1.3561
Tnnt3	-1.63498	-0.662917	-1.01698
Olig1	-1.63568	-0.0606383	-1.48326
Gm5127	-1.65949	-0.86789	-1.13921
Ptpn21	-1.78671	-0.866528	-1.01862
Hs3st6	-1.88299	-0.684385	-1.32179
Mgll	-1.89028	-0.531777	-1.15366
Krtap11-1	-1.91723	-0.889826	-2.71871
Chrm4	-1.93746	-0.651264	-1.27002
Pvalb	-1.94432	-0.470561	-1.77345
Pyy	-1.94654	-0.627609	-2.41386
Adh1	-1.94822	-0.750695	-1.19679
Nnat	-1.94896	-0.950674	-1.78071
Nxph3	-2.08606	-0.939267	-1.33325
Crlf1	-2.09812	-0.894691	-1.24525
Panx3	-2.12727	-0.661348	-1.30745
Krt2	-2.14141	-0.206701	-1.93116
Inmt	-2.19297	-0.706246	-1.83464
Cyp2j12	-2.20646	-0.796639	-1.37224
Hsd3b6	-2.25175	-0.875713	-1.2096
Krt32	-2.25419	-0.593995	-1.72283
Lce1m	-2.29344	-0.698477	-1.67857
Krtap1-5	-2.32834	-0.457471	-2.77282
Bco1	-2.34213	-0.568707	-1.90682
Fmo2	-2.39908	-0.587771	-1.96823
